# Supplementary material for: A General Small-Angle X-ray Scattering-Based Screening Protocol for Studying Physical Stability of Protein Formulations
Source: Pharmaceutics. 2021 Dec 28;14(1):69. doi: 10.3390/pharmaceutics14010069 (PMC8778066; doi:10.3390/pharmaceutics14010069)
Supplement: Supplementary file 1 [file pharmaceutics-14-00069-s001.zip]

Archive with 3 entries (3 files):
- analysis template_final.xlsx
- Supplementary data.pdf
- Supplementary Table 1.xlsx
