# Supplementary material for: A General Small-Angle X-ray Scattering-Based Screening Protocol for Studying Physical Stability of Protein Formulations
Source: Pharmaceutics. 2021 Dec 28;14(1):69. doi: 10.3390/pharmaceutics14010069 (PMC8778066; doi:10.3390/pharmaceutics14010069)
Supplement: Supplementary file 1 [file pharmaceutics-14-00069-s001.zip › analysis template_final.xlsx]

## Sheet: Tabelle1
	LA1.dat	LB1.dat	LB10.dat	LB11.dat	LB12.dat	LB2.dat	LB3.dat	LB4.dat	LB5.dat	LB6.dat	LB7.dat	LB8.dat	LB9.dat	LC1.dat	LC10.dat	LC11.dat	LC12.dat	LC2.dat	LC3.dat	LC4.dat	LC5.dat	LC6.dat	LC7.dat	LC8.dat	LC9.dat	LD1.dat	LD10.dat	LD11.dat	LD12.dat	LD2.dat	LD3.dat	LD4.dat	LD5.dat	LD6.dat	LD7.dat	LD8.dat	LD9.dat	LE1.dat	LE10.dat	LE11.dat	LE12.dat	LE2.dat	LE3.dat	LE4.dat	LE5.dat	LE6.dat	LE7.dat	LE8.dat	LE9.dat
0.064226	-9.12702	-13.4237	-14.1215	-14.9044	-10.2	-9.97221	-9.62872	-9.75377	-10.2256	-10.1345	-11.3778	-11.7589	0.0853186	0.0628936	0.0903649	0.11721	0.0589426	0.0672012	0.0620775	0.0835386	0.0678293	0.0714066	0.112983	0.156321	0.0670634	-11.3331	-11.1233	-10.9854	0.0871687	0.104575	0.128482	0.0936136	0.137001	0.105642	-11.5703	-10.9092	-10.1118	-11.0096	-11.3562	-11.227	-11.0592	-11.1878	-10.915	-10.6178	-11.1628	-10.913	-10.8439	-11.178	-11.3254
0.070649	368.139	66.1321	66.7005	64.09	73.9989	71.8034	70.2928	69.8361	71.5696	67.3703	66.4971	63.6222	73.4188	111.008	125.067	114.075	67.0111	61.7169	102.839	102.633	109.217	104.307	109.547	108.671	74.2055	138.765	138.552	138.496	87.591	100.361	106.68	106.926	116.133	112.196	124.688	130.215	132.326	142.016	138.498	137.805	140.279	142.009	141.689	140.567	147.722	144.299	143.016	144.945	137.702
0.0770721	8.27736	1.16275	1.3355	1.38503	1.59386	1.44791	1.58629	1.4181	1.48319	1.50867	1.3522	1.41221	1.96683	2.00589	2.12296	2.01921	1.5559	1.48404	1.89231	1.88379	1.98736	1.94567	1.97603	1.9305	1.75232	2.26814	2.08328	2.21738	1.85285	2.00725	2.15066	2.0276	2.16018	2.00549	1.98011	2.08952	2.12183	2.1395	2.40837	2.19302	2.28854	2.27848	2.12503	2.22956	2.22143	1.98777	2.1616	2.2914	2.44562
0.0834952	3.20921	0.853879	0.918649	1.17372	1.16119	0.945103	1.01538	1.03362	1.0215	1.0088	0.807176	1.03611	1.67077	0.899282	1.0759	1.29192	1.06108	0.928472	0.968199	1.08796	1.05019	1.1406	1.18973	0.84834	1.00517	1.20915	0.918051	1.41244	1.12939	1.09227	1.23536	1.05021	1.31706	1.14338	1.26711	1.1839	1.2061	1.17702	1.13737	1.26468	1.28105	1.37213	1.27758	1.31942	1.21983	1.10768	1.10291	1.06234	1.26936
0.0899184	1.44363	0.666305	0.666587	0.870262	0.905559	0.69582	0.646567	0.699174	0.718393	0.820021	0.635281	0.628711	1.30296	0.728453	0.781209	0.987608	0.665274	0.847896	0.804835	0.789352	0.877101	0.807267	0.888538	0.914825	0.848306	0.734393	0.768888	0.846167	0.79281	0.869954	0.952008	0.863821	0.892331	0.813574	0.886391	0.826922	0.801749	0.754399	0.828098	0.865177	1.02175	0.864817	0.935862	1.00691	0.808859	0.752291	0.89539	0.790386	1.00035
0.0963416	1.32188	0.673545	0.721574	0.930109	0.972599	0.713865	0.819171	0.701035	0.851284	0.80162	0.804512	0.756491	1.49341	0.715374	0.765922	0.865833	0.915021	0.862013	0.791732	0.81947	0.953549	0.825978	0.862471	0.859247	0.792565	0.744887	0.851419	0.933069	0.760448	0.880183	0.870885	0.903382	0.832678	0.799764	0.89639	0.845282	0.821487	0.752349	0.746738	1.02005	0.748708	0.758646	0.81001	0.927113	0.781752	0.813633	0.807237	0.708462	0.953401
0.102765	1.09329	0.793525	0.653989	0.973709	0.831444	0.786954	0.742504	0.70566	0.837449	0.89654	0.73406	0.730769	1.34419	0.811074	0.701381	0.933612	0.867204	0.741113	0.767124	0.80277	0.87767	0.878766	0.855978	0.969994	0.772075	0.796714	0.918625	0.986678	0.884948	0.917848	0.922611	0.841265	0.879733	0.810592	0.916333	0.884105	0.919523	0.947454	0.746827	1.00829	0.912238	0.961318	0.782131	0.999377	0.683116	0.669879	0.934149	0.908489	0.901386
0.109188	1.17566	0.748891	0.690149	0.792556	0.744422	0.680459	0.684912	0.721464	0.656873	0.714183	0.587377	0.640886	1.37391	0.864982	0.811741	0.991598	0.69874	0.852262	0.708727	0.950685	1.0948	0.916796	0.882933	0.887125	0.933901	0.82417	0.820469	0.907707	0.792119	0.901329	0.897257	0.91877	0.83041	0.894717	0.978498	0.789954	0.850502	0.828027	1.04571	0.824638	0.811247	0.861435	0.866898	0.974571	0.808912	0.770797	0.74577	0.905074	1.00695
0.115612	1.03551	0.785398	0.753216	0.810479	0.894911	0.765917	0.808879	0.905882	0.852431	1.00574	0.69524	0.7219	1.32105	0.73357	0.809577	0.956584	0.922913	0.736796	0.808006	0.927334	0.882965	0.862316	0.994041	0.77558	0.81719	0.801935	0.931787	1.10319	0.752987	0.832222	1.0404	0.826719	0.805542	0.782674	1.03275	0.870511	0.797917	0.832504	1.00033	0.949667	0.89737	0.978431	0.94734	1.05138	0.805899	0.847176	0.890764	0.969585	1.03156
0.122035	0.77044	0.746798	0.685328	0.809197	0.783912	0.655311	0.695287	0.691377	0.736507	0.776374	0.678123	0.626381	1.23613	0.64661	0.670688	0.885151	0.677228	0.702867	0.785448	0.723838	0.8618	0.758943	0.848811	0.746858	0.761489	0.798147	0.64596	0.999298	0.800188	0.67026	0.979989	0.679673	0.789707	0.688051	0.736705	0.687831	0.716223	0.694291	0.764135	0.882227	0.72339	0.823232	0.728034	0.76565	0.711785	0.667722	0.776286	0.744806	0.889843
0.128459	0.321362	0.618818	0.631221	0.775292	0.622201	0.64094	0.628927	0.653835	0.771284	0.677018	0.602489	0.492552	1.19099	0.645475	0.57883	0.748408	0.739658	0.717297	0.520135	0.746508	0.707638	0.714795	0.768773	0.635817	0.674652	0.667991	0.711226	0.864687	0.801431	0.832328	0.841188	0.720051	0.818203	0.58434	0.769663	0.607853	0.774885	0.644871	0.77581	0.792757	0.727032	0.789762	0.79302	0.825996	0.584962	0.54149	0.6448	0.756332	0.918103
0.134883	0.0862744	0.540236	0.545546	0.658374	0.715774	0.642422	0.389893	0.550239	0.500699	0.589107	0.517513	0.565657	1.04123	0.581378	0.521906	0.829492	0.67227	0.577853	0.643885	0.746675	0.721503	0.667876	0.673426	0.565222	0.610922	0.563961	0.55117	0.663287	0.662118	0.610856	0.72569	0.573303	0.676969	0.564134	0.56545	0.513026	0.677951	0.499969	0.613752	0.685635	0.601915	0.629696	0.662723	0.763462	0.662425	0.466572	0.639293	0.730465	0.757673
0.141306	-0.0254038	0.611458	0.557587	0.621057	0.689443	0.585139	0.516767	0.563493	0.485776	0.636646	0.52535	0.494821	1.23383	0.582943	0.596742	0.6996	0.638128	0.555112	0.506107	0.639832	0.711086	0.651526	0.680841	0.597384	0.6698	0.676235	0.652901	0.665212	0.645951	0.601198	0.692838	0.595995	0.676722	0.520678	0.692534	0.57016	0.579952	0.585911	0.559783	0.720831	0.718555	0.730526	0.666127	0.707286	0.550182	0.551422	0.520319	0.628223	0.682612
0.14773	-0.271306	0.519865	0.626467	0.645115	0.58155	0.446797	0.413458	0.548375	0.664432	0.674556	0.491765	0.447779	1.12006	0.493946	0.525147	0.769628	0.665466	0.572185	0.553587	0.589923	0.750974	0.624794	0.727894	0.591336	0.630042	0.598636	0.614922	0.704372	0.534771	0.702782	0.742186	0.620985	0.54374	0.423937	0.573126	0.540818	0.512034	0.56493	0.613102	0.608817	0.632922	0.634362	0.613729	0.637037	0.485398	0.50837	0.572226	0.621526	0.765267
0.154154	-0.0850981	0.625987	0.605419	0.694655	0.749628	0.595477	0.499065	0.593378	0.673244	0.644807	0.625438	0.65018	0.989552	0.469495	0.546858	0.643217	0.596894	0.604791	0.54977	0.555565	0.671766	0.648248	0.579552	0.576203	0.69788	0.584364	0.595099	0.639913	0.589628	0.585	0.616505	0.574348	0.643296	0.623417	0.672547	0.527323	0.646977	0.518726	0.660966	0.672873	0.597873	0.61198	0.647252	0.808872	0.542871	0.62057	0.575026	0.633933	0.698842
0.160578	-0.205064	0.474751	0.573975	0.613853	0.521857	0.492783	0.443019	0.406827	0.319588	0.596364	0.439882	0.512911	1.15096	0.448793	0.496839	0.668552	0.676277	0.593712	0.495249	0.539033	0.564	0.56282	0.653975	0.662158	0.587322	0.593911	0.602123	0.823182	0.638378	0.559394	0.625916	0.477739	0.714343	0.598785	0.529719	0.555088	0.532807	0.538475	0.474271	0.616654	0.437775	0.603662	0.464058	0.563169	0.501228	0.432621	0.501437	0.546836	0.616018
0.167002	-0.317674	0.603962	0.467262	0.654031	0.546792	0.453492	0.448918	0.562669	0.435678	0.566105	0.457802	0.473297	0.995288	0.363912	0.486416	0.707999	0.591219	0.565164	0.406998	0.469865	0.576366	0.530587	0.600607	0.700059	0.619578	0.473977	0.476343	0.606344	0.597808	0.609009	0.613325	0.543236	0.606422	0.546855	0.524684	0.592782	0.472857	0.546694	0.495989	0.622754	0.365864	0.518185	0.512336	0.698568	0.455758	0.441219	0.372093	0.483236	0.730351
0.173426	-0.213095	0.591503	0.452443	0.663176	0.61655	0.578057	0.565469	0.606007	0.491517	0.608629	0.467068	0.438019	1.09501	0.511397	0.392127	0.704912	0.632467	0.555021	0.647815	0.5929	0.610488	0.52169	0.633345	0.542631	0.601679	0.529781	0.577814	0.637887	0.593774	0.598724	0.693933	0.54857	0.623186	0.595681	0.61132	0.551602	0.585212	0.545618	0.694662	0.579596	0.635573	0.619689	0.477688	0.733302	0.408781	0.498845	0.64957	0.597485	0.543755
0.17985	-0.394348	0.542961	0.468765	0.615203	0.617316	0.465496	0.500573	0.588828	0.560858	0.549179	0.407773	0.510159	1.00665	0.489803	0.443444	0.700354	0.608972	0.492725	0.49567	0.449736	0.710848	0.519707	0.562335	0.546365	0.53944	0.475631	0.531347	0.587563	0.608393	0.520571	0.58316	0.393096	0.601572	0.433767	0.522475	0.387455	0.560117	0.517076	0.507792	0.65807	0.528693	0.528462	0.510193	0.627242	0.423788	0.357057	0.55394	0.517317	0.674928
0.186274	-0.312219	0.622774	0.510624	0.663342	0.635834	0.509528	0.507943	0.475363	0.517707	0.624493	0.553147	0.541932	1.14632	0.564364	0.496872	0.677968	0.606245	0.616533	0.426444	0.552246	0.595102	0.673136	0.656644	0.54412	0.57789	0.368426	0.485836	0.606272	0.60118	0.582269	0.661613	0.509299	0.523024	0.490338	0.484323	0.468111	0.524335	0.59465	0.580115	0.673985	0.529827	0.600621	0.586144	0.62234	0.385811	0.364144	0.52593	0.587543	0.618737
0.192698	-0.431541	0.481648	0.5031	0.676474	0.567513	0.42597	0.475475	0.534371	0.41474	0.538472	0.486144	0.41883	1.04796	0.516671	0.413133	0.586482	0.626311	0.595172	0.564419	0.532059	0.558622	0.572264	0.506919	0.57771	0.509518	0.430747	0.455032	0.503343	0.730544	0.614535	0.671973	0.542423	0.49474	0.559701	0.43083	0.593661	0.400458	0.489927	0.456543	0.62386	0.554175	0.580468	0.513709	0.675127	0.392481	0.411191	0.388156	0.559379	0.591177
0.199123	-0.35519	0.579427	0.462621	0.612273	0.64028	0.41204	0.558132	0.452373	0.536528	0.560314	0.457817	0.558438	0.882971	0.528386	0.403964	0.604165	0.619632	0.578049	0.475268	0.519283	0.65471	0.554919	0.614603	0.538665	0.616015	0.434158	0.547315	0.712226	0.601622	0.586074	0.617556	0.605523	0.568249	0.485494	0.610815	0.490808	0.460156	0.554004	0.595316	0.547452	0.480019	0.571609	0.590725	0.643609	0.418722	0.324129	0.464054	0.589673	0.733769
0.205547	-0.31304	0.540739	0.601969	0.564565	0.606055	0.634665	0.466643	0.545622	0.639061	0.557024	0.489964	0.554519	1.03804	0.475248	0.429826	0.767588	0.661954	0.467001	0.61821	0.538413	0.631803	0.387183	0.565484	0.497572	0.677566	0.562579	0.572756	0.720596	0.567741	0.586957	0.585443	0.502497	0.617629	0.494089	0.660094	0.565196	0.469517	0.549019	0.55986	0.552031	0.564528	0.593247	0.600099	0.603834	0.364765	0.401571	0.461325	0.600932	0.61827
0.211971	-0.38268	0.546981	0.504688	0.639542	0.551198	0.509762	0.512368	0.58151	0.622054	0.601664	0.432446	0.559813	0.953998	0.379482	0.393192	0.672937	0.391521	0.572332	0.37442	0.531929	0.567928	0.525984	0.57822	0.464728	0.524537	0.47795	0.55147	0.67447	0.514182	0.489702	0.529451	0.584518	0.6481	0.472236	0.565851	0.556969	0.461171	0.608487	0.520472	0.636719	0.472014	0.599741	0.561685	0.660528	0.518031	0.33776	0.410176	0.514001	0.590021
0.218396	-0.349912	0.509092	0.499877	0.561703	0.55173	0.570979	0.468117	0.530714	0.580118	0.551964	0.382961	0.535882	0.946154	0.362066	0.532153	0.612349	0.467599	0.433005	0.522497	0.447435	0.657148	0.554539	0.610469	0.461294	0.609997	0.475039	0.499437	0.611145	0.493896	0.531302	0.571388	0.512679	0.577208	0.474132	0.513297	0.425852	0.516509	0.573945	0.471201	0.565332	0.569654	0.555312	0.39286	0.62299	0.47099	0.541274	0.472453	0.534965	0.655776
0.22482	-0.491347	0.455875	0.402833	0.43734	0.593379	0.474298	0.398751	0.428221	0.421961	0.392586	0.417439	0.354601	0.959529	0.352406	0.442788	0.655559	0.486495	0.447322	0.468257	0.425798	0.449948	0.530278	0.444752	0.437994	0.508391	0.417801	0.268269	0.447911	0.548726	0.621451	0.607716	0.34168	0.536731	0.474071	0.365374	0.434855	0.478988	0.281941	0.340423	0.450911	0.300378	0.378946	0.462503	0.465244	0.400241	0.298799	0.470557	0.348768	0.523115
0.231245	-0.322488	0.621999	0.564514	0.653076	0.588499	0.510075	0.404656	0.530302	0.628238	0.574469	0.642623	0.54269	1.00609	0.492381	0.4509	0.672225	0.536709	0.533928	0.551116	0.445836	0.601085	0.546041	0.57038	0.401034	0.52702	0.484755	0.601563	0.61952	0.612898	0.552594	0.56414	0.460016	0.545983	0.46949	0.658897	0.505505	0.554036	0.601601	0.472949	0.680319	0.590119	0.591288	0.5277	0.720175	0.634667	0.435418	0.571724	0.607528	0.707538
0.23767	-0.353549	0.453933	0.40547	0.45995	0.502018	0.448677	0.348616	0.407934	0.495895	0.481227	0.353039	0.390704	0.977412	0.422509	0.271031	0.650857	0.632908	0.482767	0.549463	0.500093	0.590632	0.471154	0.488807	0.430747	0.58214	0.386014	0.393501	0.579164	0.601622	0.563199	0.612076	0.461098	0.592162	0.457299	0.562143	0.398038	0.419674	0.407937	0.435147	0.400441	0.406847	0.458474	0.459454	0.653241	0.395281	0.302523	0.412392	0.469237	0.50053
0.244094	-0.356623	0.568183	0.469955	0.567403	0.502009	0.460056	0.378091	0.474052	0.480799	0.560442	0.365323	0.430039	1.02204	0.442185	0.474539	0.570701	0.50298	0.346078	0.382837	0.532305	0.572421	0.534045	0.535213	0.475149	0.465078	0.445882	0.410003	0.57048	0.611958	0.521148	0.626976	0.482732	0.495212	0.451821	0.548146	0.499737	0.523715	0.518027	0.589391	0.551164	0.490833	0.525487	0.546794	0.597632	0.456667	0.396337	0.528945	0.527427	0.558577
0.250519	-0.352358	0.533347	0.504357	0.565972	0.530718	0.594855	0.512388	0.575784	0.504973	0.536936	0.444768	0.460029	0.954976	0.40391	0.437657	0.673536	0.487679	0.431398	0.451922	0.464983	0.55856	0.576948	0.519061	0.55966	0.55429	0.446314	0.497529	0.621507	0.433291	0.596626	0.60051	0.375128	0.49748	0.452678	0.562646	0.406466	0.528415	0.584572	0.49138	0.613727	0.48634	0.586356	0.525489	0.61381	0.543171	0.426693	0.56228	0.622471	0.573875
0.256944	-0.335974	0.503074	0.513005	0.600646	0.488263	0.359107	0.453367	0.478195	0.405607	0.511894	0.36294	0.553074	0.899279	0.39211	0.371984	0.606367	0.688493	0.401704	0.508271	0.498773	0.616136	0.408793	0.54197	0.471504	0.505922	0.411988	0.434592	0.545798	0.494505	0.508311	0.593404	0.589836	0.43384	0.370016	0.43689	0.351542	0.452298	0.429126	0.496433	0.513133	0.469968	0.449277	0.403849	0.436564	0.352858	0.333501	0.416813	0.485533	0.415846
0.263369	-0.397261	0.411585	0.531425	0.690112	0.530028	0.354679	0.384011	0.439611	0.376136	0.422153	0.333848	0.331352	0.891854	0.411653	0.468403	0.448902	0.519397	0.430169	0.383904	0.590202	0.557577	0.492805	0.655172	0.443883	0.542517	0.384334	0.423325	0.584099	0.529547	0.413334	0.571457	0.461782	0.531477	0.536094	0.452172	0.375216	0.437491	0.478965	0.419011	0.572104	0.403746	0.391458	0.413887	0.559469	0.422271	0.281732	0.417438	0.322091	0.567129
0.269794	-0.326124	0.522334	0.521256	0.528644	0.496981	0.401625	0.391382	0.509113	0.497536	0.467554	0.527543	0.383896	1.00623	0.398413	0.409972	0.537134	0.388684	0.542389	0.449202	0.576653	0.438604	0.450979	0.596163	0.50277	0.565132	0.482868	0.459192	0.604072	0.528884	0.556726	0.568993	0.516993	0.531713	0.390453	0.49614	0.409826	0.369534	0.456042	0.417162	0.633233	0.427702	0.474027	0.484322	0.647763	0.397355	0.383601	0.44393	0.476944	0.492683
0.276219	-0.347917	0.490943	0.45472	0.597521	0.616926	0.394077	0.412063	0.588137	0.576174	0.593141	0.493413	0.530723	1.02522	0.364486	0.353644	0.690507	0.517771	0.44006	0.44735	0.500396	0.583662	0.493712	0.50503	0.486129	0.562838	0.470341	0.574462	0.589623	0.510312	0.547191	0.560569	0.412897	0.418055	0.394858	0.493412	0.527454	0.400836	0.463603	0.520298	0.619181	0.466176	0.638494	0.508758	0.646011	0.524851	0.363848	0.440844	0.555014	0.517063
0.282644	-0.382277	0.442201	0.361853	0.455527	0.474956	0.318878	0.285138	0.268038	0.261185	0.39035	0.308077	0.376198	0.748871	0.285648	0.443785	0.60465	0.431805	0.536918	0.53462	0.397696	0.472308	0.499012	0.535895	0.42076	0.480609	0.328819	0.289321	0.508901	0.574013	0.518659	0.515435	0.551829	0.595687	0.373565	0.380195	0.348931	0.365109	0.346586	0.370411	0.463124	0.453013	0.48965	0.37305	0.477195	0.391958	0.277689	0.369788	0.340279	0.448128
0.289069	-0.43241	0.451823	0.465343	0.552685	0.538589	0.445163	0.347152	0.445411	0.509351	0.49478	0.312547	0.463188	0.929119	0.446116	0.32129	0.577245	0.388436	0.420301	0.506193	0.384938	0.536764	0.501653	0.532019	0.409504	0.496524	0.429093	0.506218	0.588427	0.558537	0.55183	0.506058	0.476847	0.548801	0.403285	0.381379	0.451536	0.413087	0.571392	0.455666	0.418735	0.481524	0.570666	0.383367	0.686017	0.410951	0.458094	0.442279	0.59934	0.588935
0.295494	-0.386189	0.422941	0.470277	0.50493	0.562834	0.436834	0.410613	0.36418	0.436071	0.50654	0.547383	0.462918	0.894444	0.277981	0.404766	0.62941	0.446996	0.479878	0.431327	0.486148	0.450089	0.341509	0.542556	0.403899	0.50352	0.332075	0.380873	0.452682	0.496522	0.545033	0.522186	0.445593	0.518632	0.451368	0.501219	0.519501	0.393888	0.427584	0.482805	0.512266	0.410217	0.494247	0.517535	0.573673	0.411774	0.452517	0.443213	0.414596	0.48865
0.301919	-0.428934	0.428839	0.325939	0.419624	0.539986	0.390769	0.400284	0.390957	0.453462	0.376797	0.293667	0.418422	0.797827	0.380898	0.365406	0.438852	0.471579	0.474358	0.363534	0.453843	0.648428	0.418896	0.46839	0.428077	0.444655	0.295374	0.353104	0.497124	0.515673	0.43201	0.430759	0.400296	0.469802	0.429118	0.487957	0.324479	0.333773	0.368259	0.403049	0.462027	0.394859	0.448872	0.35404	0.439467	0.396821	0.302211	0.337736	0.445974	0.4961
0.308344	-0.397278	0.442529	0.490956	0.456917	0.456612	0.443858	0.357477	0.379774	0.50394	0.467223	0.301648	0.301028	0.789591	0.363143	0.238938	0.530991	0.478576	0.472914	0.450409	0.570131	0.563639	0.485392	0.491113	0.405425	0.42397	0.412943	0.383208	0.56581	0.431826	0.501958	0.550278	0.282815	0.483174	0.394878	0.577582	0.417576	0.336115	0.381463	0.412436	0.440671	0.37348	0.570124	0.431916	0.539326	0.179369	0.378111	0.451869	0.480359	0.495327
0.31477	-0.418296	0.475798	0.439853	0.479453	0.615663	0.449093	0.47255	0.42022	0.463197	0.405355	0.294393	0.386376	0.898416	0.407181	0.36895	0.471773	0.451926	0.457277	0.32422	0.479174	0.456076	0.479205	0.437399	0.409611	0.391161	0.328966	0.28236	0.563508	0.494062	0.38659	0.589545	0.384082	0.508077	0.380562	0.49269	0.34665	0.34858	0.369993	0.426322	0.452986	0.424053	0.458741	0.430897	0.501845	0.372974	0.374084	0.40069	0.342409	0.54065
0.321195	-0.434278	0.391781	0.306744	0.615553	0.462173	0.377699	0.361899	0.35003	0.406759	0.429915	0.384475	0.279639	0.728679	0.440107	0.328517	0.464875	0.378423	0.38328	0.385112	0.418221	0.44322	0.414631	0.465844	0.44092	0.448582	0.326431	0.383462	0.519095	0.517	0.45907	0.45253	0.37981	0.518946	0.408939	0.371102	0.320392	0.35787	0.434614	0.444688	0.5005	0.4671	0.356901	0.423154	0.525821	0.250738	0.300629	0.380147	0.424096	0.453496
0.32762	-0.37473	0.474592	0.405565	0.591426	0.470618	0.553844	0.462207	0.406694	0.438589	0.381548	0.404429	0.338781	0.758165	0.233488	0.325944	0.555051	0.420704	0.414517	0.429308	0.463058	0.388308	0.293006	0.426836	0.404226	0.485621	0.355247	0.241989	0.489748	0.47375	0.569168	0.428858	0.49102	0.501027	0.298792	0.408924	0.262809	0.40303	0.346376	0.429358	0.443815	0.469186	0.426421	0.445915	0.466988	0.376854	0.267805	0.377172	0.385282	0.404983
0.334046	-0.391323	0.421215	0.52997	0.504729	0.439549	0.334083	0.389916	0.411526	0.43602	0.452315	0.306715	0.366014	0.797815	0.468589	0.396628	0.516795	0.40707	0.36894	0.431918	0.499999	0.477585	0.356225	0.45097	0.421656	0.476284	0.340984	0.383016	0.482579	0.453658	0.490836	0.485042	0.496764	0.447875	0.510652	0.454986	0.368922	0.35141	0.288719	0.41036	0.43412	0.447375	0.437712	0.318222	0.48301	0.354718	0.273598	0.327541	0.415038	0.579078
0.340471	-0.3156	0.331164	0.367892	0.391286	0.430581	0.384888	0.354504	0.436989	0.529471	0.381043	0.417439	0.391256	0.754547	0.260284	0.314498	0.464594	0.448786	0.52538	0.275732	0.492329	0.452769	0.421736	0.395855	0.31466	0.326197	0.388402	0.363734	0.456735	0.407644	0.356989	0.322119	0.37244	0.465558	0.463985	0.48122	0.353471	0.408766	0.457793	0.408716	0.520551	0.453806	0.414177	0.496396	0.594712	0.344724	0.25665	0.481675	0.525428	0.494002
0.346897	-0.408946	0.509643	0.443029	0.569309	0.547217	0.424439	0.364864	0.446512	0.50021	0.455259	0.42672	0.345589	0.694651	0.336736	0.333775	0.596814	0.458371	0.400199	0.352198	0.472312	0.5103	0.39595	0.455857	0.442348	0.454506	0.359146	0.287272	0.298171	0.380588	0.401324	0.434102	0.30333	0.43402	0.394426	0.318679	0.360119	0.398281	0.467722	0.381893	0.433267	0.419999	0.442046	0.339662	0.440825	0.286834	0.253925	0.399675	0.434882	0.491755
0.353323	-0.370802	0.479602	0.441432	0.505148	0.435103	0.272948	0.345641	0.299649	0.375693	0.397306	0.339929	0.339884	0.758845	0.252343	0.269174	0.426642	0.444324	0.404736	0.444349	0.500566	0.473035	0.471961	0.39519	0.366175	0.437396	0.330982	0.376235	0.485078	0.397695	0.457359	0.396409	0.336914	0.332621	0.380723	0.340324	0.372935	0.332666	0.278618	0.47467	0.411806	0.426852	0.469367	0.488124	0.532837	0.356268	0.263857	0.426506	0.334868	0.424621
0.359748	-0.456568	0.343415	0.414704	0.446548	0.327202	0.353848	0.227616	0.34561	0.366515	0.347583	0.131552	0.322074	0.822728	0.204688	0.272276	0.433977	0.402525	0.352059	0.405373	0.43686	0.492494	0.436182	0.437275	0.353837	0.490492	0.331423	0.331486	0.430683	0.476651	0.250635	0.495333	0.359905	0.421725	0.42907	0.320439	0.428236	0.387461	0.475158	0.372294	0.409496	0.331088	0.469634	0.254624	0.498646	0.287261	0.213958	0.36785	0.430756	0.478263
0.366174	-0.46645	0.514878	0.367542	0.461633	0.586448	0.437612	0.395811	0.476749	0.437771	0.528608	0.385488	0.32283	0.763418	0.402529	0.261351	0.476511	0.443167	0.339171	0.426278	0.443477	0.515053	0.385677	0.390897	0.469153	0.525852	0.437695	0.453423	0.449319	0.384043	0.493694	0.466632	0.29637	0.510469	0.340614	0.495201	0.401	0.383271	0.385372	0.401206	0.490795	0.46755	0.445492	0.519225	0.520187	0.298591	0.411311	0.445592	0.488844	0.467082
0.3726	-0.466224	0.469645	0.359944	0.377471	0.40115	0.300108	0.361915	0.210543	0.379523	0.362996	0.258501	0.355982	0.684532	0.364055	0.323064	0.525463	0.39411	0.485942	0.322874	0.471407	0.577623	0.439012	0.424184	0.326864	0.358115	0.386653	0.343071	0.499285	0.294419	0.407424	0.481296	0.457016	0.452837	0.257751	0.463136	0.368547	0.359647	0.426694	0.39503	0.372345	0.37279	0.359202	0.385638	0.586003	0.394951	0.236882	0.322989	0.316576	0.523829
0.379026	-0.386365	0.2496	0.34383	0.448139	0.345089	0.417303	0.34568	0.376397	0.32287	0.445049	0.313469	0.373789	0.632974	0.295565	0.378367	0.445792	0.409989	0.400539	0.344481	0.409061	0.356827	0.30819	0.47011	0.472905	0.329172	0.322877	0.300874	0.465138	0.384346	0.448904	0.404516	0.348416	0.426979	0.398791	0.301868	0.251348	0.303903	0.444016	0.311594	0.352949	0.365898	0.355009	0.346651	0.382724	0.321594	0.317161	0.363441	0.307886	0.457846
0.385452	-0.442486	0.269691	0.369404	0.362822	0.40218	0.407513	0.369289	0.340302	0.309309	0.338661	0.157339	0.270359	0.686449	0.2723	0.395837	0.48336	0.426585	0.307761	0.401809	0.476119	0.318512	0.407079	0.512045	0.328142	0.412392	0.281906	0.248313	0.507559	0.521311	0.354567	0.437608	0.37915	0.420591	0.300053	0.210684	0.384623	0.371114	0.489754	0.299972	0.444701	0.283035	0.316802	0.330591	0.383069	0.338621	0.32949	0.235152	0.437961	0.42159
0.391878	-0.531695	0.381863	0.308076	0.437805	0.330135	0.378061	0.370724	0.310967	0.343374	0.347132	0.359974	0.363335	0.738094	0.321996	0.398443	0.415061	0.441142	0.485783	0.330421	0.415865	0.450737	0.471642	0.454668	0.403676	0.435588	0.470198	0.362245	0.369765	0.438983	0.449415	0.421399	0.40582	0.364047	0.366009	0.355721	0.386828	0.185948	0.35582	0.3569	0.388021	0.368937	0.419925	0.335097	0.456691	0.209832	0.340333	0.427131	0.315698	0.510625
0.398304	-0.383484	0.370291	0.442811	0.531597	0.467551	0.323799	0.203994	0.438925	0.45838	0.522728	0.376313	0.478458	0.825917	0.315792	0.346181	0.552587	0.394633	0.479909	0.363028	0.473275	0.467917	0.351343	0.442819	0.41621	0.336681	0.28292	0.30102	0.513571	0.445976	0.343199	0.442157	0.279368	0.460786	0.411671	0.442026	0.430344	0.247077	0.391057	0.424555	0.556526	0.466718	0.473014	0.459175	0.432402	0.232385	0.507003	0.404598	0.44053	0.508755
0.40473	-0.327154	0.35661	0.351362	0.498784	0.451634	0.396263	0.327928	0.385295	0.39839	0.352914	0.431811	0.391256	0.738919	0.180055	0.342986	0.518691	0.43197	0.424392	0.373101	0.452768	0.493843	0.451217	0.436868	0.450057	0.37457	0.388398	0.304526	0.522935	0.533001	0.394274	0.442174	0.417401	0.437432	0.345884	0.459861	0.477444	0.357053	0.436012	0.339791	0.446015	0.400588	0.554369	0.450843	0.431777	0.344211	0.382785	0.432218	0.450909	0.393733
0.411156	-0.412936	0.387618	0.594039	0.412144	0.482528	0.301433	0.339787	0.371841	0.414744	0.495856	0.272027	0.386514	0.700855	0.247202	0.387706	0.43771	0.470794	0.340551	0.299248	0.290059	0.492393	0.358646	0.463236	0.359576	0.443886	0.236957	0.411263	0.496647	0.407202	0.305523	0.382887	0.307548	0.342243	0.443833	0.400815	0.293356	0.425043	0.294003	0.329328	0.425526	0.292966	0.368871	0.450926	0.463024	0.372558	0.328635	0.271461	0.310829	0.426099
0.417582	-0.441263	0.488281	0.531227	0.49602	0.464452	0.338721	0.274845	0.333462	0.490712	0.476415	0.433913	0.395522	0.646163	0.273107	0.388763	0.447228	0.386411	0.334732	0.469884	0.39564	0.404544	0.361017	0.412627	0.39227	0.334218	0.298345	0.459632	0.448972	0.376166	0.422225	0.481442	0.349901	0.372154	0.359519	0.427004	0.288015	0.429995	0.362109	0.369593	0.438942	0.463519	0.486271	0.3812	0.510243	0.393861	0.387156	0.356937	0.465751	0.46484
0.424008	-0.418698	0.510722	0.318179	0.307622	0.476702	0.293179	0.38995	0.396209	0.399601	0.261727	0.250559	0.349375	0.655426	0.357509	0.389855	0.41886	0.465657	0.376335	0.440198	0.37261	0.320081	0.300647	0.365742	0.418941	0.476965	0.335763	0.258625	0.449107	0.359529	0.345733	0.39183	0.284802	0.32494	0.34811	0.354521	0.313021	0.310889	0.344069	0.300352	0.44808	0.333887	0.26277	0.275114	0.382066	0.347194	0.298224	0.26823	0.352787	0.507371
0.430434	-0.458451	0.407381	0.304919	0.419933	0.436889	0.278936	0.299953	0.344578	0.345677	0.4505	0.309892	0.325582	0.552832	0.3739	0.29548	0.452935	0.434215	0.313594	0.424932	0.347336	0.393003	0.397623	0.462713	0.306677	0.43606	0.317155	0.352595	0.445778	0.329517	0.394841	0.319823	0.349204	0.388221	0.33071	0.38875	0.208939	0.282383	0.342401	0.280606	0.400902	0.41004	0.351632	0.383864	0.291288	0.332411	0.305998	0.274804	0.360192	0.402661
0.436861	-0.374134	0.295169	0.347119	0.412311	0.446041	0.258759	0.294026	0.360382	0.32681	0.409022	0.332478	0.260797	0.602906	0.291511	0.36694	0.343011	0.297194	0.285091	0.323913	0.335819	0.329811	0.310133	0.465711	0.39956	0.493103	0.307672	0.303628	0.449213	0.364476	0.365493	0.410082	0.395841	0.414448	0.278119	0.376774	0.402378	0.343699	0.397267	0.24381	0.381949	0.405604	0.362316	0.312487	0.389139	0.282794	0.255172	0.374722	0.325536	0.349332
0.443287	-0.522538	0.303465	0.355643	0.2882	0.370762	0.254431	0.323508	0.302891	0.423442	0.386773	0.225665	0.202342	0.597904	0.322775	0.23335	0.358397	0.327645	0.305204	0.28317	0.255455	0.382229	0.328795	0.301235	0.328904	0.448487	0.308109	0.319316	0.305233	0.320065	0.356341	0.428265	0.245236	0.41118	0.25568	0.247539	0.116218	0.341029	0.339443	0.37426	0.330275	0.253111	0.339325	0.32801	0.362079	0.187568	0.191361	0.25828	0.383624	0.419105
0.449713	-0.342573	0.361117	0.368157	0.412242	0.341498	0.352235	0.251218	0.322492	0.313633	0.34479	0.311496	0.377984	0.707988	0.313874	0.3153	0.486878	0.41251	0.420237	0.307132	0.336707	0.397975	0.370074	0.350576	0.306695	0.371582	0.220017	0.342785	0.463353	0.331148	0.354828	0.424472	0.232951	0.341807	0.36667	0.395879	0.292429	0.396751	0.395002	0.337522	0.357624	0.298964	0.441095	0.359035	0.469274	0.343228	0.325463	0.330415	0.329425	0.482211
0.45614	-0.450292	0.314653	0.253779	0.394554	0.38929	0.338149	0.363381	0.284331	0.402499	0.417589	0.376781	0.313753	0.590493	0.306374	0.255864	0.471874	0.463274	0.475765	0.316281	0.400279	0.391473	0.320226	0.440246	0.371673	0.392233	0.29255	0.333109	0.348373	0.424087	0.395344	0.477116	0.349784	0.343972	0.260477	0.550062	0.269356	0.37249	0.234971	0.384438	0.294112	0.323204	0.445022	0.371555	0.458599	0.38408	0.195708	0.333441	0.292029	0.441015
0.462566	-0.40893	0.292955	0.316591	0.416751	0.262189	0.243085	0.323536	0.325391	0.329442	0.36374	0.414851	0.333837	0.529098	0.173068	0.277594	0.44398	0.291864	0.295264	0.34061	0.307548	0.323326	0.319459	0.43802	0.26121	0.321318	0.274007	0.197883	0.423127	0.318075	0.32165	0.268466	0.299671	0.398202	0.427579	0.395099	0.256065	0.190226	0.240279	0.253982	0.408855	0.197614	0.247553	0.266186	0.327222	0.370624	0.266973	0.248661	0.241956	0.37402
0.468993	-0.301453	0.347595	0.366323	0.45131	0.508577	0.320832	0.295495	0.382056	0.433616	0.313845	0.277472	0.315746	0.607121	0.187651	0.316137	0.374633	0.353357	0.35914	0.292148	0.324454	0.350218	0.377019	0.422738	0.281832	0.399371	0.40656	0.358862	0.347065	0.334795	0.330548	0.376359	0.311356	0.35694	0.388691	0.32266	0.355029	0.243497	0.341278	0.388655	0.349252	0.398171	0.396534	0.373826	0.424671	0.315907	0.275307	0.286108	0.329356	0.38846
0.475419	-0.389037	0.352438	0.313756	0.307662	0.413311	0.283183	0.36189	0.287296	0.309145	0.334934	0.225121	0.193677	0.551588	0.221113	0.329762	0.464774	0.390956	0.377624	0.206761	0.312278	0.270248	0.373909	0.395092	0.351415	0.349256	0.19707	0.271839	0.294113	0.365056	0.336321	0.323973	0.255394	0.286967	0.335109	0.194552	0.290875	0.178666	0.263387	0.299217	0.295628	0.273173	0.355824	0.325731	0.406979	0.187365	0.15415	0.206518	0.219437	0.310517
0.481846	-0.380685	0.41021	0.412795	0.361672	0.461667	0.371687	0.254186	0.363007	0.266821	0.371134	0.296208	0.245257	0.629307	0.245589	0.204547	0.406608	0.407414	0.327775	0.336203	0.393983	0.335454	0.379728	0.386604	0.220055	0.442031	0.35218	0.36766	0.386298	0.321558	0.377059	0.427042	0.407965	0.375039	0.276075	0.408071	0.352546	0.33005	0.361499	0.302498	0.377357	0.343317	0.447725	0.255718	0.451336	0.362264	0.276881	0.288097	0.325028	0.480659
0.488273	-0.379027	0.294682	0.171185	0.301487	0.259122	0.312734	0.29402	0.36322	0.338575	0.237875	0.303621	0.218434	0.578521	0.152941	0.271177	0.414619	0.444502	0.278081	0.262265	0.431413	0.32792	0.31629	0.339622	0.280297	0.28467	0.280891	0.180655	0.264221	0.336425	0.363261	0.417751	0.189096	0.210923	0.24977	0.312575	0.155368	0.243426	0.346454	0.239458	0.268169	0.313974	0.317009	0.239296	0.308321	0.282698	0.220174	0.172179	0.305485	0.34522
0.494699	-0.466257	0.2806	0.331524	0.346438	0.331732	0.290421	0.372259	0.433476	0.310845	0.344714	0.262442	0.194639	0.623863	0.318441	0.288178	0.390426	0.300114	0.282172	0.283534	0.302384	0.307552	0.338609	0.356785	0.377758	0.345512	0.272712	0.286426	0.373296	0.35555	0.450869	0.418554	0.369121	0.309345	0.305714	0.367869	0.278158	0.266107	0.303782	0.251004	0.399376	0.303861	0.29347	0.308184	0.421291	0.296764	0.249003	0.370784	0.377941	0.361525
0.501126	-0.347112	0.329574	0.262956	0.380968	0.412787	0.339478	0.327984	0.372533	0.286675	0.358463	0.377961	0.30385	0.553761	0.214752	0.325757	0.328379	0.310773	0.306546	0.198959	0.327319	0.296858	0.276895	0.28841	0.357403	0.280757	0.301234	0.148185	0.299912	0.343473	0.301577	0.250308	0.291695	0.311018	0.188186	0.240222	0.262183	0.214032	0.293005	0.266521	0.270894	0.255979	0.294822	0.290788	0.263314	0.189738	0.186064	0.189975	0.281582	0.422617
0.507553	-0.260091	0.283333	0.370548	0.345105	0.431637	0.282792	0.323571	0.341682	0.282571	0.3777	0.352924	0.31623	0.620942	0.344906	0.303303	0.436214	0.443842	0.307859	0.282243	0.436691	0.445297	0.416395	0.382736	0.198697	0.334259	0.296013	0.334801	0.384103	0.361132	0.397825	0.38202	0.368541	0.388591	0.260949	0.351434	0.295013	0.295682	0.394452	0.262614	0.334969	0.335803	0.349124	0.3305	0.381671	0.319638	0.275683	0.185123	0.359753	0.334277
0.51398	-0.254764	0.172136	0.289835	0.331284	0.256221	0.124948	0.236482	0.222008	0.31702	0.351046	0.177451	0.255091	0.445289	0.209364	0.373484	0.352044	0.385199	0.336441	0.300259	0.236381	0.332937	0.224806	0.373814	0.189649	0.352745	0.213289	0.273919	0.249839	0.202474	0.318666	0.332268	0.372165	0.385492	0.207508	0.278101	0.183457	0.181682	0.280901	0.174768	0.279824	0.226454	0.259117	0.300751	0.342702	0.194355	0.169707	0.229307	0.278808	0.37029
0.520407	-0.424058	0.24009	0.379697	0.392894	0.310729	0.32875	0.311727	0.313177	0.306142	0.428349	0.326737	0.355565	0.622224	0.323814	0.236894	0.384378	0.240177	0.292203	0.341508	0.306609	0.338491	0.331943	0.316375	0.27731	0.240399	0.343289	0.37238	0.334098	0.262748	0.323305	0.369364	0.276569	0.277392	0.336802	0.501795	0.397739	0.265235	0.44811	0.336394	0.443087	0.333505	0.382334	0.392543	0.474539	0.315031	0.277553	0.315051	0.37632	0.370984
0.526834	-0.408527	0.31355	0.232589	0.38106	0.373381	0.266805	0.263081	0.277984	0.143231	0.268413	0.237147	0.258325	0.560068	0.221811	0.178535	0.233267	0.328512	0.328006	0.150218	0.265122	0.172127	0.410166	0.254732	0.221918	0.271048	0.228329	0.164256	0.333133	0.285851	0.335367	0.345714	0.173928	0.255834	0.270974	0.290567	0.19961	0.118425	0.313705	0.344109	0.342272	0.29682	0.384362	0.214527	0.224724	0.303637	0.244984	0.33581	0.194212	0.273428
0.533261	-0.340095	0.303808	0.359953	0.355875	0.358628	0.371296	0.364901	0.333332	0.377731	0.431669	0.317214	0.23921	0.447229	0.226316	0.190232	0.395523	0.266082	0.337798	0.298406	0.316481	0.192332	0.334923	0.395996	0.398912	0.340081	0.282113	0.362596	0.376311	0.407312	0.29389	0.301833	0.243183	0.311994	0.214862	0.385415	0.247539	0.317382	0.369688	0.16341	0.385656	0.308045	0.313153	0.33985	0.40262	0.284654	0.244672	0.261154	0.324993	0.302387
0.539688	-0.501052	0.215276	0.297112	0.294226	0.296509	0.218583	0.164207	0.229807	0.263982	0.381013	0.229152	0.297247	0.566006	0.136184	0.198048	0.273976	0.364595	0.291004	0.227835	0.227674	0.296919	0.277542	0.261606	0.221802	0.312912	0.150653	0.178117	0.253062	0.276538	0.277622	0.280654	0.290608	0.379057	0.318876	0.295834	0.124044	0.226349	0.255779	0.21384	0.264236	0.31618	0.337024	0.284139	0.246651	0.256211	0.174389	0.278898	0.277286	0.425484
0.546115	-0.378624	0.393124	0.239886	0.306306	0.227073	0.198403	0.308785	0.236711	0.291598	0.377067	0.152013	0.243264	0.5004	0.269466	0.250786	0.368866	0.249198	0.236856	0.270515	0.20796	0.344298	0.356832	0.24753	0.363903	0.318255	0.284004	0.158752	0.377894	0.270375	0.271272	0.369866	0.335417	0.263558	0.29114	0.341304	0.258321	0.288789	0.270106	0.329896	0.286694	0.333767	0.323093	0.195071	0.372435	0.348957	0.293909	0.276949	0.138016	0.262644
0.552542	-0.504303	0.203144	0.239007	0.304732	0.280175	0.228427	0.311751	0.275976	0.308715	0.354969	0.265861	0.201658	0.474874	0.202039	0.193889	0.401607	0.242298	0.270887	0.265716	0.324415	0.232841	0.333059	0.277802	0.18549	0.27345	0.230437	0.141238	0.327536	0.296547	0.328384	0.412893	0.188064	0.326131	0.327343	0.273034	0.216437	0.301056	0.353597	0.264316	0.325601	0.183498	0.334388	0.259794	0.317171	0.267488	0.261452	0.254948	0.31272	0.290581
0.558969	-0.476493	0.32696	0.393042	0.295639	0.362842	0.214234	0.298466	0.294955	0.345239	0.329107	0.228918	0.289271	0.480904	0.186137	0.178711	0.442466	0.263245	0.317813	0.254014	0.218589	0.349473	0.161358	0.233729	0.246371	0.238799	0.263596	0.276782	0.37964	0.317025	0.301517	0.367356	0.375073	0.236119	0.203298	0.330079	0.245254	0.177437	0.227559	0.309319	0.313706	0.289426	0.186828	0.235908	0.300639	0.119865	0.260158	0.359789	0.200943	0.344679
0.565396	-0.392127	0.338261	0.316799	0.36451	0.39323	0.263183	0.271884	0.277151	0.335453	0.374801	0.303144	0.337138	0.462336	0.15652	0.148145	0.331591	0.250506	0.319257	0.208135	0.289532	0.322079	0.272093	0.382914	0.278294	0.273228	0.293483	0.313095	0.370922	0.316307	0.292936	0.31069	0.179104	0.295895	0.201436	0.368967	0.262509	0.25288	0.335253	0.262872	0.331921	0.324789	0.380916	0.403146	0.412597	0.173448	0.26325	0.196293	0.285402	0.377353
0.571823	-0.351828	0.187337	0.375094	0.312515	0.290133	0.271389	0.261569	0.154855	0.274376	0.23161	0.251466	0.190038	0.43587	0.181347	0.139557	0.287939	0.197551	0.344966	0.217509	0.333727	0.217936	0.289379	0.37549	0.202883	0.219159	0.165637	0.230964	0.162561	0.207282	0.282197	0.349396	0.150796	0.346138	0.235035	0.287623	0.246009	0.292902	0.19071	0.218507	0.23929	0.238905	0.35346	0.182913	0.424235	0.197124	0.227333	0.274949	0.260921	0.403748
0.578251	-0.444948	0.203464	0.354008	0.252279	0.30078	0.248735	0.18781	0.219867	0.259005	0.363665	0.301004	0.272354	0.629851	0.171407	0.240263	0.309523	0.242091	0.249677	0.311061	0.283291	0.309651	0.295995	0.335258	0.283694	0.25827	0.129088	0.15066	0.25231	0.330898	0.239062	0.282937	0.331775	0.310613	0.329381	0.367248	0.191408	0.238161	0.174254	0.161205	0.276454	0.132287	0.187301	0.196988	0.382609	0.171085	0.116668	0.171042	0.210746	0.328543
0.584678	-0.363882	0.309866	0.358479	0.300389	0.343061	0.28373	0.190752	0.232429	0.276012	0.360074	0.211232	0.233981	0.491122	0.233047	0.231408	0.313016	0.155119	0.319314	0.155269	0.261748	0.331363	0.259329	0.372501	0.232464	0.388779	0.174835	0.295276	0.327401	0.216734	0.344205	0.326127	0.18431	0.27537	0.192402	0.297913	0.275928	0.264237	0.314237	0.400774	0.385775	0.247342	0.323636	0.322017	0.252598	0.199507	0.310337	0.247062	0.363943	0.278939
0.591105	-0.30699	0.105421	0.252191	0.279502	0.280941	0.245533	0.187825	0.165968	0.287393	0.113936	0.204417	0.212936	0.439613	0.184267	0.290522	0.342886	0.180391	0.265257	0.214336	0.255301	0.263745	0.217711	0.309945	0.262079	0.233995	0.19539	0.229921	0.197084	0.286321	0.372853	0.329972	0.273673	0.277828	0.262993	0.255734	0.272743	0.217859	0.172246	0.257895	0.225122	0.201849	0.17087	0.233673	0.231287	0.221451	0.180286	0.160764	0.201108	0.292059
0.597533	-0.306169	0.301083	0.291281	0.305974	0.34371	0.311878	0.211421	0.269697	0.249704	0.17993	0.178836	0.193405	0.52925	0.203136	0.264539	0.194646	0.354528	0.276645	0.211363	0.360678	0.294848	0.245719	0.305394	0.276998	0.352198	0.162027	0.164744	0.330528	0.247188	0.27394	0.233829	0.273606	0.209328	0.197213	0.279918	0.141649	0.23985	0.2505	0.287619	0.294992	0.282534	0.17892	0.212232	0.369794	0.337574	0.155149	0.1878	0.332499	0.24742
0.60396	-0.498525	0.199684	0.220435	0.382794	0.278962	0.257352	0.199587	0.25327	0.355417	0.251645	0.17671	0.199319	0.518131	0.286356	0.265349	0.34596	0.205443	0.172833	0.198202	0.318386	0.241804	0.265018	0.270281	0.291651	0.245998	0.234198	0.252919	0.248329	0.363177	0.259079	0.37969	0.224078	0.260402	0.216967	0.198505	0.207584	0.262713	0.279168	0.196416	0.173997	0.209842	0.308351	0.320123	0.328966	0.206444	0.159791	0.231635	0.239113	0.293765
0.610387	-0.416478	0.316827	0.35863	0.357174	0.315815	0.277298	0.217292	0.23381	0.206283	0.261426	0.175349	0.251719	0.588565	0.222935	0.267171	0.295775	0.249969	0.226871	0.262235	0.301988	0.32498	0.31091	0.303931	0.285089	0.295485	0.159933	0.26248	0.300361	0.23022	0.28652	0.458143	0.275506	0.42096	0.2838	0.250381	0.202593	0.307116	0.307267	0.293351	0.281009	0.191012	0.338242	0.239591	0.291247	0.222701	0.262978	0.181442	0.254972	0.354843
0.616815	-0.382068	0.199404	0.251822	0.19257	0.331657	0.113285	0.124372	0.218351	0.339173	0.336267	0.30704	0.28322	0.55061	0.209255	0.186226	0.228786	0.23672	0.31508	0.151397	0.286477	0.412608	0.241126	0.266697	0.249502	0.252724	0.202131	0.219131	0.282751	0.20217	0.265362	0.216607	0.256543	0.286531	0.223511	0.28383	0.35779	0.1433	0.168719	0.17874	0.283102	0.175061	0.293406	0.145043	0.263964	0.220158	0.200318	0.245913	0.334629	0.255962
0.623242	-0.389423	0.386283	0.28217	0.315067	0.277682	0.209287	0.115505	0.335951	0.268685	0.351272	0.213888	0.212866	0.47112	0.1143	0.25277	0.284923	0.193021	0.196996	0.299474	0.245147	0.329794	0.262806	0.249021	0.194404	0.169639	0.17607	0.258568	0.33444	0.232652	0.252596	0.318488	0.250969	0.359388	0.210652	0.182776	0.302612	0.180536	0.205121	0.178945	0.352511	0.25013	0.231056	0.245266	0.261908	0.262988	0.132449	0.218149	0.259367	0.435112
0.62967	-0.448424	0.265696	0.198074	0.372075	0.260152	0.226003	0.339751	0.321804	0.165984	0.136659	0.243963	0.231848	0.432633	0.269233	0.174979	0.331567	0.239888	0.204002	0.230219	0.265952	0.304753	0.239551	0.276764	0.252526	0.300383	0.251436	0.18787	0.325689	0.250312	0.307353	0.244665	0.192427	0.314734	0.173464	0.224796	0.200989	0.302307	0.271349	0.272477	0.316574	0.231853	0.278394	0.261529	0.346115	0.267028	0.204401	0.270179	0.365939	0.394129
0.636098	-0.507586	0.171745	0.265687	0.327222	0.319464	0.0400113	0.2173	0.17894	0.214108	0.269851	0.159751	0.303921	0.312221	0.113346	0.200808	0.201633	0.190624	0.227	0.252808	0.226203	0.167132	0.277204	0.271203	0.2044	0.26163	0.279146	0.240437	0.297886	0.315201	0.177568	0.407413	0.262532	0.308324	0.305052	0.285373	0.211197	0.235079	0.272575	0.168457	0.189903	0.280989	0.2013	0.197063	0.366727	0.215284	0.277872	0.207287	0.224471	0.345617
0.642525	-0.446606	0.230396	0.258051	0.331531	0.269071	0.225065	0.156817	0.147259	0.267872	0.259062	0.180847	0.213554	0.465546	0.135904	0.169935	0.263417	0.257585	0.252429	0.19607	0.153736	0.335132	0.247114	0.211547	0.165578	0.255457	0.198728	0.153217	0.248739	0.150435	0.295608	0.219856	0.284466	0.273563	0.177451	0.35849	0.275726	0.302905	0.107117	0.205996	0.282341	0.172022	0.250599	0.30266	0.279024	0.255901	0.191976	0.195575	0.194382	0.387448
0.648953	-0.349124	0.260301	0.315211	0.344939	0.294763	0.093652	0.192232	0.183841	0.37013	0.168839	0.0547386	0.158054	0.450478	0.139445	0.214058	0.360647	0.274869	0.251057	0.150331	0.198782	0.230262	0.299333	0.313244	0.182793	0.265435	0.118089	0.227924	0.208378	0.209853	0.257232	0.244185	0.298381	0.376779	0.214653	0.266239	0.232714	0.0886137	0.216251	0.202727	0.246164	0.207795	0.19332	0.188732	0.28896	0.212548	0.135589	0.284334	0.226672	0.250684
0.655381	-0.397068	0.262523	0.257805	0.24361	0.359851	0.321955	0.215843	0.325742	0.346674	0.375177	0.24285	0.320221	0.359818	0.195992	0.18782	0.254193	0.283422	0.29807	0.298715	0.183683	0.301209	0.173553	0.267619	0.186563	0.177121	0.281107	0.220137	0.251277	0.301853	0.264408	0.219628	0.270189	0.358275	0.237342	0.221174	0.24029	0.239757	0.273674	0.318285	0.276131	0.324817	0.288065	0.276109	0.361841	0.266654	0.181765	0.262857	0.203576	0.281736
0.661808	-0.378817	0.160349	0.177357	0.171683	0.289842	0.13052	0.028443	0.198473	0.241943	0.262533	0.119049	0.104759	0.415521	0.15101	0.218559	0.271129	0.270778	0.227067	0.239873	0.255341	0.300305	0.225831	0.253969	0.205916	0.304208	0.134956	0.277425	0.240499	0.272089	0.261226	0.267037	0.22711	0.281949	0.0891163	0.219125	0.165804	0.186503	0.209598	0.0383108	0.138137	0.154828	0.19251	0.192852	0.218308	0.176334	0.192608	0.180006	0.189953	0.382482
0.668236	-0.394622	0.243535	0.184729	0.310936	0.246348	0.183275	0.33834	0.24099	0.35039	0.271786	0.144706	0.221257	0.487911	0.113455	0.149499	0.256251	0.303846	0.249703	0.185182	0.235627	0.296293	0.282135	0.314361	0.127588	0.206334	0.160723	0.266158	0.241122	0.268137	0.237422	0.287937	0.193344	0.26833	0.264646	0.24406	0.137613	0.186903	0.219885	0.305792	0.387412	0.315861	0.25743	0.248344	0.354661	0.269027	0.271017	0.166673	0.298418	0.30882
0.674664	-0.472131	0.211935	0.234017	0.348413	0.130692	0.115499	0.220256	0.237123	0.224117	0.219496	0.0296024	0.111223	0.25924	0.15118	0.130106	0.315128	0.235893	0.253847	0.212067	0.239357	0.258407	0.22345	0.272187	0.185561	0.195998	0.101149	0.15344	0.240123	0.258381	0.220826	0.282843	0.160966	0.243965	0.181992	0.302025	0.157075	0.193001	0.163184	0.154952	0.189271	0.193321	0.237752	0.139873	0.341229	0.232995	0.0353416	0.161032	0.216121	0.329242
0.681092	-0.423993	0.286115	0.229868	0.280766	0.181019	0.263706	0.164191	0.188668	0.288266	0.256073	0.215287	0.078556	0.405547	0.098654	0.198055	0.343496	0.188131	0.246645	0.256064	0.272774	0.200549	0.173065	0.250608	0.154551	0.266879	0.122153	0.241506	0.164829	0.274189	0.215244	0.352194	0.190245	0.251006	0.238631	0.169559	0.108317	0.190626	0.187015	0.198498	0.373461	0.198777	0.259795	0.231983	0.273004	0.278551	0.107375	0.141924	0.266162	0.256661
0.68752	-0.354049	0.376981	0.171441	0.264182	0.280591	0.149293	0.226141	0.205645	0.328076	0.255493	0.230007	0.180268	0.433523	0.200743	0.221548	0.285522	0.288063	0.246773	0.351216	0.254738	0.266721	0.343481	0.253242	0.173072	0.280157	0.170871	0.2401	0.295247	0.253987	0.305266	0.248476	0.233374	0.229551	0.0671224	0.25546	0.23279	0.198973	0.288737	0.199252	0.258685	0.270505	0.237749	0.270902	0.271721	0.211991	0.200078	0.0470407	0.274278	0.268983
0.693948	-0.376178	0.298853	0.32074	0.247907	0.261782	0.302347	0.261574	0.30835	0.199015	0.214187	0.226263	0.250896	0.345081	0.232814	0.174792	0.247206	0.246898	0.2737	0.1952	0.184437	0.257961	0.231312	0.206021	0.102505	0.229671	0.138566	0.29317	0.262122	0.230745	0.349481	0.259604	0.211519	0.203894	0.166926	0.334506	0.219926	0.299274	0.286263	0.263961	0.264905	0.333004	0.24654	0.246654	0.345844	0.213948	0.0968994	0.263021	0.280802	0.197737
0.700376	-0.45747	0.180887	0.353876	0.245012	0.290607	0.196502	0.131737	0.178118	0.279129	0.248475	0.192663	0.201109	0.37454	0.188359	0.285477	0.320375	0.252296	0.258051	0.236477	0.182063	0.278911	0.242261	0.178357	0.184851	0.234873	0.238602	0.224272	0.278733	0.290218	0.309574	0.182391	0.211697	0.341141	0.253264	0.273684	0.164423	0.27701	0.229221	0.274939	0.311018	0.289266	0.274002	0.186799	0.339478	0.147785	0.127286	0.215278	0.287731	0.340031
0.706804	0.413887	0.175541	0.218753	0.19431	0.191451	0.180621	0.189288	0.146781	0.23713	0.209007	0.212942	0.174081	0.346412	0.110256	0.175628	0.25783	0.23464	0.227083	0.189898	0.240336	0.221203	0.273496	0.298511	0.201694	0.125049	0.180984	0.197954	0.198348	0.192911	0.249858	0.171344	0.143334	0.345328	0.136188	0.22683	0.127731	0.107117	0.156442	0.204248	0.211835	0.14569	0.194339	0.197116	0.155758	0.0467013	0.0783696	0.172458	0.227074	0.181219
0.713232	-0.349993	0.146499	0.174342	0.168736	0.098643	0.154428	0.171593	0.209315	0.251408	0.319822	0.173306	0.227929	0.280551	0.288004	0.0630859	0.222003	0.204121	0.253994	0.166494	0.226427	0.161556	0.226589	0.164254	0.212063	0.350768	0.209079	0.119792	0.159059	0.220299	0.180546	0.214406	0.0763647	0.163149	0.0523671	0.256052	0.223813	0.173023	0.224912	0.210185	0.255205	0.193953	0.262974	0.207213	0.257393	0.182844	0.21872	0.20899	0.183221	0.263968
0.71966	-0.347096	0.277779	0.352316	0.315296	0.310106	0.232385	0.280768	0.27488	0.24703	0.337622	0.179849	0.268916	0.31642	0.15664	0.0655986	0.382715	0.122272	0.259703	0.254184	0.31107	0.360737	0.30255	0.163651	0.233944	0.14112	0.221886	0.256539	0.311061	0.267445	0.293823	0.216302	0.200195	0.23615	0.155531	0.260826	0.16026	0.18681	0.264966	0.242997	0.279506	0.194957	0.275215	0.299527	0.311455	0.257504	0.145289	0.241421	0.256796	0.257361
0.726088	-0.293889	0.212503	0.0614386	0.273768	0.253248	0.158955	0.248358	0.255071	0.246106	0.240404	0.118299	0.192651	0.372938	0.149775	0.16905	0.274449	0.146704	0.302467	0.310223	0.287228	0.330865	0.171221	0.19308	0.176574	0.179799	0.244246	0.137072	0.212185	0.2308	0.169874	0.239314	0.180626	0.383132	0.232052	0.213409	0.11587	0.17605	0.1853	0.129521	0.178271	0.192357	0.190483	0.171698	0.211408	0.140078	0.227413	0.219699	0.304535	0.200703
0.732516	-0.424509	0.0951759	0.296989	0.195517	0.254443	0.172547	0.130232	0.198196	0.194586	0.270627	0.175235	0.10909	0.300096	0.146101	0.123835	0.306514	0.22051	0.157234	0.146263	0.131721	0.231153	0.157461	0.280143	0.205091	0.244857	0.114315	0.062282	0.261881	0.27839	0.183154	0.173516	0.168868	0.146632	0.114133	0.173222	0.123895	0.205301	0.138426	0.0454653	0.239746	0.0544698	0.244988	0.205953	0.172989	0.166137	0.119552	0.165914	0.130646	0.141238
0.738944	-0.411794	0.271146	0.251624	0.285304	0.341341	0.358226	0.071235	0.212205	0.233414	0.184469	0.185733	0.182469	0.326562	0.202206	0.130976	0.299042	0.182843	0.199986	0.0766719	0.131987	0.121205	0.199717	0.192717	0.151279	0.289669	0.20248	0.205244	0.255605	0.219138	0.288878	0.323943	0.264818	0.163396	0.123815	0.33139	0.146015	0.190078	0.210907	0.273108	0.180346	0.213815	0.251615	0.157201	0.276491	0.190198	0.262051	0.373123	0.293616	0.268537
0.745372	-0.317193	0.14916	0.235273	0.254019	0.285579	0.257327	0.0624269	0.133671	0.21307	0.245938	0.196747	0.184397	0.335216	0.178917	0.184993	0.240578	0.28086	0.160002	0.149097	0.298839	0.160467	0.17139	0.29405	0.0707679	0.190526	0.157242	0.0986525	0.255324	0.234725	0.234677	0.236692	0.111035	0.241405	0.185622	0.182009	0.190959	0.159247	0.151923	0.210694	0.22917	0.186661	0.268792	0.238601	0.22006	0.212441	0.150874	0.117495	0.141599	0.312947
0.7518	-0.316356	0.146163	0.244488	0.116351	0.155121	0.255195	0.0432235	0.153751	0.170911	0.210092	0.228766	0.085431	0.355701	0.135292	0.206877	0.255706	0.107687	0.299657	0.175727	0.221603	0.206836	0.185638	0.0674441	0.218022	0.267985	0.201608	0.135475	0.130396	0.261807	0.233653	0.262535	0.162799	0.231142	0.185183	0.171895	0.0926431	0.183163	0.0369132	0.162649	0.244527	0.198839	0.211851	0.176196	0.230736	0.137374	0.137171	0.075054	0.184912	0.173222
0.758229	-0.490624	0.126671	0.165061	0.203203	0.2998	0.152289	0.0505646	0.206477	0.178018	0.216303	0.0785428	0.205233	0.352491	0.0699398	0.166518	0.288334	0.286038	0.165624	0.261199	0.224864	0.263018	0.191955	0.227946	0.267702	0.175899	0.0627076	0.231162	0.149415	0.247244	0.282078	0.314167	0.122616	0.187837	0.189204	0.194593	0.18203	0.0963957	0.186424	0.162527	0.235375	0.153956	0.207859	0.21298	0.187967	0.289057	0.0854651	0.0735036	0.183493	0.168634
0.764657	-0.370625	0.239155	0.196609	0.375206	0.217599	0.272508	0.156795	0.286121	0.218376	0.30356	0.213759	0.209566	0.20677	0.159402	0.282417	0.266289	0.112618	0.182735	0.162171	0.182705	0.274317	0.145695	0.281616	0.262904	0.217237	0.254968	0.276953	0.239954	0.195647	0.215938	0.189515	0.16803	0.193687	0.143556	0.322285	0.195873	0.194959	0.248343	0.159684	0.25106	0.195458	0.352373	0.270298	0.282709	0.228837	0.174326	0.182713	0.228192	0.309907
0.771085	-0.446767	0.179097	0.156158	0.129862	0.211863	0.212439	0.116999	0.134152	0.219524	0.239553	0.21394	0.127246	0.28003	0.0716626	0.1978	0.313986	0.190954	0.269616	0.113067	0.220755	0.194752	0.0517878	0.180557	0.207069	0.124496	0.250762	0.239788	0.181945	0.170609	0.232076	0.199145	0.133935	0.258426	0.22789	0.18292	0.132999	0.112727	0.291081	0.18935	0.139147	0.122635	0.123802	0.178113	0.222306	0.190861	0.15053	0.273934	0.266703	0.246106
0.777514	-0.422256	0.209098	0.232514	0.262872	0.1948	0.224233	0.167137	0.16417	0.16123	0.234103	0.136181	0.00916523	0.265433	0.157874	0.226337	0.182322	0.168382	0.189982	0.184959	0.225467	0.233789	0.200643	0.146471	0.234956	0.242807	0.188735	0.163644	0.234667	0.183819	0.262377	0.2264	0.15596	0.209441	0.201395	0.214507	0.0997171	0.172787	0.239048	0.139809	0.216726	0.197123	0.188996	0.23802	0.201949	0.291367	0.116747	0.133524	0.179673	0.264891
0.783942	-0.450919	0.219727	0.235614	0.228697	0.277126	0.199551	0.153892	0.248792	0.279952	0.330688	0.112339	0.166998	0.22751	0.200107	0.212303	0.288178	0.234998	0.238338	0.148928	0.164232	0.315431	0.137644	0.22148	0.208418	0.194925	0.211894	0.161024	0.271525	0.298426	0.185386	0.234198	0.174961	0.211519	0.197381	0.279527	0.190457	0.069305	0.271899	0.20602	0.265135	0.335654	0.332024	0.291067	0.36602	0.310564	0.167845	0.269052	0.230758	0.284767
0.79037	-0.302693	0.135974	0.204056	0.161411	0.190188	0.171325	0.122859	0.197159	0.139844	0.166369	0.132331	0.0945813	0.369434	0.163589	0.219343	0.235965	0.221625	0.107374	0.253203	0.14659	0.263785	0.123296	0.275123	0.190722	0.145195	0.124523	0.0752351	0.173059	0.259596	0.200817	0.211719	0.197151	0.214716	0.223025	0.159384	-0.0049163	0.218145	0.126615	0.253362	0.186874	0.188435	0.217601	0.132273	0.26473	0.177297	0.0548221	0.0688073	0.188327	0.220426
0.796799	-0.420565	0.215332	0.145431	0.197062	0.263819	0.184292	0.173049	0.263631	0.186985	0.264694	0.21543	0.0410075	0.244708	0.118829	0.155117	0.286174	0.102784	0.167234	0.274304	0.161916	0.334833	0.225183	0.24173	0.231984	0.20126	0.213271	0.145933	0.258485	0.261974	0.0778884	0.190334	0.125055	0.179406	0.158702	0.082213	0.230935	0.206245	0.184075	0.114191	0.193301	0.194774	0.216652	0.206323	0.272568	0.135578	0.252463	0.179709	0.143968	0.128425
0.803227	-0.314731	0.221381	0.21449	0.162836	0.07301	0.160181	0.122892	0.139114	0.25277	0.145634	0.0930431	0.23783	0.311216	0.0388703	0.153336	0.265236	0.176424	0.226898	0.0931436	0.19599	0.236188	0.200533	0.0633732	0.0498096	0.2625	0.175776	0.198863	0.297263	0.158726	0.26778	0.293263	0.0897492	0.202108	0.174685	0.204291	0.173904	0.24308	0.195443	0.0961285	0.178142	0.20893	0.222736	0.216882	0.193518	0.165485	0.18023	0.148037	0.234817	0.151253
0.809656	-0.370223	0.218161	0.211627	0.188227	0.0559553	0.140104	0.167155	0.122416	0.152966	0.282011	0.36657	0.0850212	0.346108	0.124227	0.091709	0.275244	0.188613	0.168512	0.103666	0.189809	0.204296	0.230414	0.216567	0.155732	0.172378	0.173466	0.221803	0.189192	0.178043	0.13367	0.217461	0.163538	0.215829	0.221568	0.251405	0.196149	0.192019	0.126172	0.13217	0.170203	0.215451	0.0902602	0.280977	0.280752	0.232097	0.166903	0.151175	0.13088	0.134402
0.816084	-0.341576	0.283325	0.264062	0.129966	0.207641	0.0968575	0.164202	0.207102	0.116168	0.20461	0.21363	0.174219	0.246306	0.19979	0.166398	0.318544	0.136457	0.158531	0.170003	0.183401	0.331447	0.131038	0.15095	0.301665	0.120145	0.191408	0.196331	0.182563	0.152784	0.271265	0.191974	0.149378	0.189253	0.207467	0.225127	0.157075	0.0925678	0.148522	0.205891	0.147755	0.221471	0.186155	0.121383	0.269582	0.322738	0.21685	0.191853	0.276437	0.263036
0.822513	-0.46629	0.144605	0.137823	0.0174881	0.263711	0.131486	0.0697807	0.104125	0.166532	0.233266	0.067295	0.0251905	0.280117	0.12866	0.0802815	0.20475	0.153053	0.244043	0.108999	0.231705	0.208026	0.148125	0.123481	0.19285	0.224422	0.0810947	0.127179	0.215137	0.110721	0.176928	0.159976	0.0993015	0.150988	0.192739	0.191592	0.0772197	0.118458	0.120697	0.146372	0.124763	0.21178	0.0958759	0.242148	0.104336	0.139672	0.0656172	0.167401	0.174331	0.0949024
0.828941	-0.412373	0.262475	0.236956	0.258632	0.261209	0.113442	0.270446	0.297375	0.297018	0.278991	0.134275	0.224354	0.322005	0.14675	0.17238	0.192791	0.212467	0.249545	0.188831	0.202833	0.209957	0.241604	0.235086	0.274231	0.314808	0.109828	0.251144	0.17618	0.204076	0.192879	0.232254	0.149622	0.268745	0.127391	0.22618	0.188877	0.188372	0.298941	0.288509	0.255652	0.179296	0.211786	0.210821	0.275249	0.160601	0.144042	0.277719	0.0649501	0.243006
0.83537	-0.562082	0.121565	0.264118	0.284046	0.148862	0.118911	0.0269647	0.036007	0.143345	0.129544	0.0777025	0.110741	0.327931	0.0404325	0.170464	0.22104	0.221074	0.225525	0.153476	0.220019	0.221543	0.203552	0.136892	0.240356	0.182342	0.0618397	0.077404	0.213178	0.201091	0.222153	0.226306	0.128227	0.243986	0.0914169	0.189889	0.0287677	0.132157	0.197619	0.104592	0.119954	0.186229	0.1564	0.0949158	0.176789	0.21398	0.123867	0.0790326	0.166926	0.234007
0.841798	-0.347901	0.160852	0.129307	0.260085	0.266237	0.222855	0.130253	0.258517	0.179384	0.241263	0.115667	0.208948	0.321647	0.112809	0.169312	0.232417	0.162556	0.211411	0.130438	0.0717128	0.215036	0.164865	0.161283	0.23476	0.179401	0.18547	0.171056	0.328019	0.262029	0.262571	0.215436	0.223125	0.25936	0.183719	0.184262	0.0994916	0.0915482	0.256645	0.115319	0.176524	0.173949	0.30673	0.192995	0.271951	0.150008	0.144634	0.23136	0.171389	0.249757
0.848227	-0.448183	0.254787	0.181601	0.128168	0.158645	0.173749	0.14206	0.196749	0.100413	0.139528	0.199674	0.18034	0.253427	0.0969072	0.112415	0.283823	-0.00928093	0.133022	0.228452	0.159087	0.163548	0.22896	0.18241	0.18893	0.204688	0.124955	0.237511	0.239814	0.151844	0.197635	0.227109	0.0656092	0.273056	0.146295	0.168273	0.132221	0.148564	0.176071	0.19131	0.0983729	0.147144	0.170465	0.177751	0.147418	0.118508	0.135932	0.218766	0.0693448	0.207459
0.854656	-0.342364	0.159462	0.257871	0.102835	0.241902	0.242435	0.171608	0.150642	0.187968	0.242896	0.170235	0.189831	0.172856	0.106335	0.103425	0.28006	0.213651	0.184127	0.156898	0.143764	0.239913	0.199996	0.229676	0.11062	0.225286	0.175556	0.209233	0.304779	0.19783	0.14803	0.129455	0.180021	0.25078	0.114795	0.287334	0.195824	0.167923	0.265689	0.166504	0.237667	0.236921	0.268319	0.245748	0.235901	0.145968	0.113663	0.116416	0.0771224	0.285159
0.861084	-0.28919	0.180552	0.124761	0.231592	0.223791	0.115108	0.28227	0.148642	0.131914	0.147192	0.0694204	0.102079	0.257399	0.153136	0.157964	0.163191	0.230729	0.201332	0.214002	0.341358	0.119172	0.157023	0.224637	0.226086	0.168026	0.158184	0.15484	0.240017	0.169642	0.155264	0.222495	0.198172	0.314519	0.214228	0.252933	0.201692	0.102291	0.257572	0.0992933	0.283217	0.153163	0.191634	0.148416	0.198404	0.173844	0.123938	0.0656171	0.15296	0.205207
0.867513	-0.396038	0.124354	0.134789	0.164381	0.129479	0.158333	0.133237	0.197922	0.0946179	0.217305	0.0725822	0.182748	0.270827	0.260817	0.107899	0.211522	0.0822771	0.201396	0.105324	0.241072	0.168684	0.122977	0.173612	0.138027	0.157198	0.148113	0.139406	0.28429	0.118487	0.189314	0.161826	0.0335971	0.0893026	0.154688	0.19543	0.118979	0.154295	0.133985	0.0922984	0.240189	0.17111	0.166951	0.0443745	0.178113	0.184811	0.166639	0.20934	0.217098	0.259777
0.873942	-0.339967	0.0481047	0.245783	0.185177	0.226392	0.201217	0.106675	0.170178	0.211703	0.191163	0.163548	0.115352	0.196677	0.148152	0.234213	0.238927	0.170792	0.201513	0.129821	0.154581	0.127288	0.122668	0.176911	0.0962423	0.216663	0.0665333	0.149216	0.0883517	0.108317	0.0823937	0.12182	0.170738	0.108064	0.135142	0.112024	0.117324	0.159538	0.0878041	0.168405	0.0957496	0.228102	0.174657	0.16514	0.16821	0.0644446	0.0829403	0.0895554	0.0961915	0.097467
0.88037	-0.342413	0.233641	0.314966	0.263049	0.311378	0.196217	0.26013	0.228156	0.25863	0.259084	0.133382	0.270016	0.208557	0.166143	0.0575202	0.229127	0.193034	0.198595	0.100776	0.174353	0.258243	0.184473	0.201426	0.044691	0.168809	0.126185	0.150622	0.174053	0.172129	0.18868	0.22513	0.139875	0.196022	0.161009	0.352688	0.172526	0.194558	0.177333	0.274384	0.278432	0.228483	0.184329	0.207734	0.175859	0.217037	0.228931	0.146479	0.216187	0.231438
0.886799	-0.418135	0.153732	-0.0312202	0.106057	0.203369	0.0952938	0.0904774	0.101301	0.155818	0.171527	0.201656	0.0989826	0.242091	0.081005	0.125932	0.19245	0.201242	0.256958	0.12578	0.11568	0.15094	0.0769359	0.131287	0.154986	0.222276	0.0928832	0.142498	0.0751039	0.213389	0.245472	0.128266	0.0928724	0.164089	0.126938	0.231966	0.109122	0.057109	0.119872	0.131235	0.0474835	0.219596	0.306056	0.156446	0.100651	0.123158	0.0501798	0.0303974	0.101196	0.102978
0.893228	-0.399917	0.115051	0.244668	0.234568	0.169632	0.257043	0.178982	0.229257	0.137006	0.142743	0.0706764	0.243403	0.226288	0.0975532	0.0920314	0.278714	0.140548	0.222833	0.0729677	0.209617	0.111334	0.251028	0.159536	0.177772	0.119908	0.236719	0.147448	0.149202	0.136589	0.224001	0.192472	0.133214	0.0666676	0.118134	0.286901	0.135081	0.190928	0.186525	0.256515	0.252706	0.228233	0.204482	0.162204	0.185557	0.175351	-0.0387605	0.219402	0.219331	0.101351
0.899657	-0.43534	0.104702	0.230538	0.109113	0.205357	0.283162	0.0506232	0.236714	0.178841	0.285805	0.164909	0.153383	0.263059	0.0641866	0.100913	0.127058	0.292938	0.225657	0.123871	0.154675	0.222874	0.30245	0.0603134	0.202412	0.2265	0.18576	0.0567412	0.23181	0.0481257	0.18773	0.155796	0.072063	0.196022	0.133037	0.169989	0.21634	0.15208	0.236699	0.206781	0.193974	0.163869	0.275761	0.203085	0.30198	0.156207	0.116172	0.101874	0.145147	0.211274
0.906085	-0.557543	0.0714246	0.115688	0.168764	0.217142	0.160831	0.08455	0.193439	0.140886	0.246488	0.0034006	0.0867391	0.294105	0.0157998	0.16974	0.151783	0.212012	0.141763	0.0381185	0.258617	0.17606	0.118095	0.136564	0.12757	0.122364	0.0549607	0.141461	0.0492646	0.127109	0.167903	0.164864	0.14243	0.0909296	0.12256	0.198186	0.133525	0.0729851	0.0376305	0.0946259	0.146547	0.0746627	0.167963	0.185773	0.140229	0.135621	0.118065	0.0998327	0.06211	0.0730965
0.912514	-0.384789	0.170586	0.141377	0.257098	0.236856	0.144688	0.121439	0.210482	0.14947	0.268692	0.119192	0.210807	0.236115	0.117376	0.238635	0.21218	0.207468	0.154293	0.137311	0.204414	0.144067	0.184682	0.0924116	0.155704	0.0378482	0.133138	0.171317	0.174743	0.201948	0.16823	0.237031	0.149506	0.143691	0.159761	0.122428	0.225042	0.240212	0.238815	0.27746	0.2284	0.100265	0.229772	0.177516	0.139069	0.131131	0.0944781	0.126519	0.140585	0.199379
0.918943	-0.387814	0.153116	0.20519	0.154001	0.223159	0.166144	0.190794	0.137053	0.213239	0.187436	0.185098	0.136328	0.312814	0.0755698	0.135551	0.306909	0.151469	0.15861	0.220373	0.189658	0.132689	0.17139	0.174499	0.194012	0.145364	0.0828172	0.158129	0.183831	0.184012	0.172162	0.233941	0.093196	0.110141	0.148009	0.210134	0.146417	0.147764	0.227129	0.0237476	0.136427	0.191867	0.232075	0.201403	0.293756	0.251124	0.195795	0.135023	0.228866	0.19426
0.925372	-0.369628	0.11255	0.064236	0.055464	0.10137	0.105684	0.0683047	0.130426	0.102228	0.162672	0.229893	0.0654929	0.297049	0.0654069	0.126239	0.185756	0.166178	0.163154	0.118512	0.215571	0.136859	0.161476	0.260071	0.0159172	0.20458	0.185397	0.0989839	0.0857754	0.170443	0.0421204	0.138544	0.207138	0.244536	0.143947	0.134535	0.119908	0.166322	0.0411153	0.186146	0.0735276	0.0978078	0.0947951	0.121745	0.16673	0.0994076	0.0155096	0.0451665	0.127431	0.252326
0.931801	-0.46402	0.167038	0.139742	0.121038	0.169068	0.149844	0.171608	0.164176	0.171235	0.184018	0.103617	0.167136	0.291503	0.139103	0.172433	0.277751	0.115647	0.11177	0.170394	0.145536	0.275388	0.0886824	0.122036	0.240259	0.103143	0.101856	0.1988	0.161871	0.178678	0.11353	0.19209	0.20572	0.245659	0.205146	0.208807	0.135281	0.18641	0.138276	0.164112	0.16497	0.174963	0.157552	0.163955	0.197277	0.116371	0.0845701	0.117915	0.189104	0.253408
0.93823	-0.380426	0.128462	0.0781294	0.219753	0.190586	0.163255	0.0535512	0.120555	0.144058	0.196057	0.116484	0.106136	0.140996	0.0812614	0.066375	0.194395	0.0899207	0.15019	0.178309	0.149982	0.212236	0.2016	0.198056	0.0923743	0.0978938	0.119816	0.174963	0.189534	0.233232	0.190518	0.231147	0.0812669	0.156782	0.100694	0.0038578	0.175359	0.0640241	0.146705	0.151812	0.0795303	0.25859	0.0939154	0.199259	0.0927714	0.0753578	0.136611	0.0879454	0.164152	0.219875
0.944659	-0.385835	0.124066	0.160279	0.278238	0.19274	0.184711	0.0225757	0.0951583	0.225433	0.198451	0.114063	-0.00657975	0.172243	0.181224	0.0841932	0.256484	0.259155	0.286788	0.155356	0.218511	0.222852	0.250042	0.066522	0.233403	0.0550724	0.185172	0.231436	0.266271	0.133272	0.10057	0.300305	0.176844	0.154637	0.214599	0.165762	0.0204395	0.0794285	0.223095	0.107184	0.11811	0.162193	0.179935	0.188271	0.208414	0.29079	0.122988	0.122663	0.203137	0.171913
0.951088	-0.451161	0.0735425	0.0629413	0.164381	0.132613	0.0657143	0.102235	0.0538138	0.153026	0.125794	0.129275	0.0974712	0.303737	0.13319	0.0890088	0.150246	0.138936	0.0207153	0.117783	0.0702595	0.119477	0.130391	0.0893693	0.195156	0.151591	0.111698	0.0626134	0.149858	0.178844	0.118728	0.171572	0.150833	0.193103	0.0981366	0.137074	0.141953	0.148669	0.0675231	0.00481436	0.111135	0.103446	0.186765	0.160642	0.0804339	0.113774	0.00714378	0.145586	0.0569035	0.157399
0.957517	-0.233037	0.230132	0.215804	0.1479	0.162235	0.159663	0.131744	0.18716	0.175774	0.166369	0.0454494	0.0191384	0.270257	0.0842183	0.0855396	0.173762	0.174083	0.192754	0.12331	0.149079	0.181817	0.182051	0.181417	0.130612	0.140587	0.102155	0.147193	0.119619	0.217452	0.186646	0.205964	0.113798	0.139334	0.157029	0.186268	0.171221	0.229958	0.156615	0.188157	0.131946	0.12682	0.152612	0.159699	0.200033	0.218181	0.155484	0.274499	0.171081	0.245332
0.963946	-0.371237	0.227919	0.173926	0.10913	0.209794	0.136277	0.055016	0.169284	0.122951	0.101641	0.0943136	0.0872932	0.208101	0.0520104	0.128812	0.189124	0.175226	0.218463	0.0957824	0.150699	0.132063	0.108619	0.153602	0.0948847	0.226972	0.00847898	0.106102	0.143229	0.119205	0.0935795	0.271281	0.123429	0.190958	0.0916396	0.242587	0.187374	0.0986609	0.0902548	0.0909644	0.0895672	0.0373557	0.173578	0.112093	0.101227	0.149334	0.0600878	0.0101923	0.010583	0.0404173
0.970375	-0.370416	0.180776	0.214197	0.212302	0.0795019	0.14107	0.209948	0.0919085	0.0987223	0.0753937	0.0356918	0.134057	0.192972	0.180968	0.167055	0.252075	0.12942	0.19278	0.157572	0.149249	0.190582	0.140842	0.0883139	0.23939	0.190985	0.114604	0.0967694	0.184208	0.144631	0.0828477	0.130824	0.121455	0.213952	0.0994118	0.140537	0.133625	0.0843093	0.203029	0.137288	0.183614	0.199591	0.213682	0.189237	0.158982	0.0754646	0.132624	0.172919	0.232653	0.141317
0.976804	-0.319495	0.155066	0.242749	0.0820562	0.176017	0.265611	0.180439	0.0874968	0.241065	0.144647	0.0990563	0.153658	0.218102	0.0709652	0.0831544	0.246638	0.134818	0.142965	-0.018537	0.171488	0.125939	0.216186	0.162915	0.185631	0.141059	0.188079	0.129011	0.229026	0.109671	0.175657	0.0898997	0.141385	0.177934	0.15657	0.154464	0.0580357	0.138069	0.102951	0.166639	0.12432	0.0996835	0.182369	0.218489	0.196381	0.191064	0.146847	0.0631147	0.202764	0.237584
0.983233	-0.292875	0.153955	0.0914365	0.148049	0.155362	0.212933	0.00339184	0.133325	0.223902	0.168636	0.102725	0.111295	0.121853	0.0688527	0.0964309	0.184943	0.216695	0.110341	0.20028	0.0554636	0.0697397	0.192284	0.159811	0.11077	0.196598	0.00623345	0.164567	0.170859	0.166242	0.117335	0.173773	0.11043	0.237161	0.0949859	0.120566	0.0994177	0.167632	0.0802608	0.136856	0.23278	0.186479	0.16668	0.157178	0.142327	0.0496409	0.148453	0.191485	0.158909	0.0748822
0.989662	-0.408737	0.118848	0.0345028	0.0249503	0.149287	0.104903	0.0978463	0.0832179	0.0721486	0.191562	0.00565485	0.0348194	0.20796	0.110133	0.10473	0.05721	0.152681	0.120285	0.00166663	0.153734	0.102371	0.129672	0.168822	0.184335	0.119423	0.0745005	0.0887797	0.080869	0.132802	0.138172	0.0982468	0.14518	0.142465	0.117264	0.149442	0.0994177	0.105719	0.136077	0.0461614	0.174901	0.182266	0.094523	0.119972	0.118811	0.071371	0.0783537	0.0483865	0.106535	0.142096
0.996091	-0.337246	0.162083	0.219036	0.302089	0.134109	0.182757	0.137658	0.139465	0.204326	0.153471	0.11401	0.123465	0.0797799	-0.00387628	0.135765	0.158262	0.16122	0.100349	0.115901	0.100378	0.154123	0.177428	-0.000496146	0.0538185	0.108547	0.219632	0.172831	0.170617	0.187688	0.221333	0.131579	0.152434	0.0224647	0.17281	0.183438	0.125022	0.0120199	0.0619044	0.145127	0.142411	0.0581524	0.0943917	0.136047	0.169337	0.15687	0.164138	0.0543247	0.169934	0.169815
1.00252	-0.293487	0.226137	0.130545	0.255622	0.190004	0.114771	0.171614	0.190883	0.140612	0.29103	0.138072	0.132544	0.218825	0.0549674	0.100444	0.196183	0.0699785	0.148678	0.061323	0.120053	0.0891767	0.117457	0.0327114	0.0532864	0.130406	0.109318	0.142275	0.215239	0.191004	0.0813166	0.162178	0.219092	0.104573	0.129057	0.238532	0.139771	0.127347	0.237757	0.215806	0.177621	0.109956	0.25351	0.141555	0.224798	0.261364	0.0637714	0.226745	0.100621	0.206452
1.00895	-0.499008	0.0608516	0.0858322	0.0384556	0.174271	0.0841252	-0.0143385	0.143263	0.1492	0.103222	0.109593	-0.0246672	0.0486315	0.148555	0.221976	0.155965	0.114242	0.173078	0.147556	0.0787024	0.0993692	0.219026	0.115632	0.114531	0.192226	0.0123914	0.061799	0.240393	0.170166	0.132012	0.224233	0.0851535	0.172207	0.195235	0.160091	0.139896	0.110819	0.179532	0.150239	0.0757175	0.124904	0.17838	0.122334	0.190171	0.166651	0.0914018	0.162478	0.0931466	0.143807
1.01538	-0.323936	0.21701	0.193168	0.131614	0.169301	0.148334	0.0933896	0.110691	0.026328	0.248422	0.0894948	0.260255	0.183325	0.178086	0.090764	0.188538	0.151882	0.115967	0.124741	0.099361	0.163487	0.0713863	0.0962079	0.069499	0.160922	0.15282	0.231633	0.32468	0.117824	0.129478	0.153929	0.17061	0.179899	0.175265	0.194491	0.283856	0.103997	0.131026	0.266178	0.158552	0.191074	0.153832	0.0765771	0.200773	0.21491	0.170434	0.123987	0.14552	0.238983
1.02181	-0.346903	0.0993719	0.061221	0.139248	0.0855865	0.0200197	0.0830815	0.184886	0.119948	0.2317	0.0995773	0.0436237	0.209063	0.0310764	0.0225255	0.161672	0.0858437	0.160243	0.0237519	0.061193	0.151707	0.118424	0.146027	0.0492932	0.151422	0.121171	0.039756	0.131863	0.147477	0.147946	0.161328	0.155466	0.125701	0.0818902	0.0706094	0.0378969	0.189437	0.112963	0.112572	0.143855	0.173811	0.123807	0.0646223	0.130944	0.0314275	0.136339	-0.00622769	0.208341	0.151734
1.02824	-0.49307	-0.00815712	0.130356	0.157068	0.105426	0.0883433	-0.070393	0.0684508	0.0228225	0.0442147	0.0998877	0.00848161	0.182092	0.026889	0.220809	0.123314	0.189535	0.187354	0.139643	0.189579	0.137988	0.0875568	0.120111	0.0291148	0.0931507	0.149707	0.136035	0.210872	0.155685	0.0750233	0.190433	0.088289	0.189947	0.114754	0.167449	0.0463495	0.0309616	-0.0247366	0.0549932	0.0715867	0.120081	0.0906036	0.134989	0.0667644	0.0866137	-0.0210222	0.0680079	0.0890209	0.185266
1.03467	-0.39092	0.0202215	0.14079	0.189795	0.0957594	0.132634	0.0933851	0.100679	0.1649	0.18218	0.0252608	0.0367471	0.234247	0.0668735	0.14801	0.095538	0.162776	0.160141	0.14921	0.165965	0.13678	0.0704988	0.223502	0.198128	0.120745	0.185328	0.0893198	0.152873	0.0196054	0.183527	0.0957534	0.121981	0.104056	0.172937	0.0622422	0.0217462	-0.0324332	0.125999	0.0223032	0.134352	0.07013	0.158767	0.0150473	0.131182	0.0309247	0.0914576	0.110828	0.0418565	0.182156
1.0411	-0.433054	0.0540424	0.15457	0.0444873	0.0343116	0.216423	0.0550092	0.152304	0.0435457	0.142419	0.0172129	0.029523	0.269812	-0.0224516	0.0966858	0.0788954	0.0960355	0.170054	0.0338234	0.0107966	0.156116	0.0811807	0.164875	0.133548	0.144959	0.0457716	0.105122	0.149651	0.154608	0.107486	0.0198705	0.0583054	0.201446	0.101733	0.0510014	0.0624476	0.113105	0.142987	0.106997	0.0824625	0.0944272	0.0845148	0.0386393	0.176633	0.217251	0.0383144	0.0643454	0.0685675	0.253948
1.04752	-0.401493	0.219336	0.13667	0.0833836	0.134001	0.177391	0.168599	0.209586	0.17922	0.233417	0.126461	0.124496	0.133038	-0.000454416	0.0842006	0.194813	0.0786	0.0859184	0.066739	0.102828	0.142493	0.19078	0.129504	0.174137	0.150221	0.211673	0.20485	0.214071	0.233978	0.234934	0.182245	0.193588	0.171232	0.0790707	0.205949	0.151632	0.16404	0.142162	0.180647	0.160493	0.218051	0.199341	0.00386331	0.22321	0.133034	0.121661	0.145155	0.202697	0.272118
1.05395	-0.410555	0.0649673	0.088431	0.218167	0.284939	0.103861	0.114042	0.131596	0.113047	0.196614	0.163366	0.118101	0.179201	0.0324951	0.0968544	0.168054	0.112976	0.215593	0.185071	0.25975	0.152933	0.0960562	0.094443	0.0327167	0.149358	0.164695	0.223146	0.199998	0.0896358	0.122614	0.132013	0.127585	0.148294	0.0557677	0.120019	0.0844201	0.0124915	0.120339	0.176986	0.0919553	0.080232	0.0947904	0.107022	0.179626	0.0220315	0.0792806	0.115412	0.151913	0.182305
1.06038	-0.388281	0.191301	0.121453	0.147883	0.147241	0.0957382	0.134698	0.120071	0.112937	0.189401	0.0671662	0.115075	0.199876	0.0800889	0.0644998	0.245315	0.123291	0.168636	0.0899158	0.0826238	0.0781156	0.0428908	0.143464	0.0337013	0.169659	0.0441693	0.0968266	0.138429	0.106078	0.130301	0.233284	0.0294535	0.162991	0.116893	0.136903	0.168186	0.0178273	0.131773	0.121315	0.190152	0.129989	0.183318	0.147684	0.176123	0.118861	0.128229	0.178571	0.165773	0.125022
1.06681	-0.464341	0.173095	0.17541	0.109193	0.0423486	0.179502	0.187853	0.187641	0.0850515	0.144399	0.0850098	0.139215	0.229347	0.0707465	-0.00423392	0.147057	0.0803353	0.00915804	0.16571	0.223638	0.133293	0.0181815	0.112315	0.11517	0.132228	0.0999046	0.192508	0.12192	0.126446	0.0750972	0.111735	0.101355	0.182593	0.114977	0.0950103	0.10067	0.113308	0.198946	0.241624	0.151148	0.0806027	0.154843	0.166981	0.181444	0.110684	0.17872	0.12811	0.0876366	0.153033
1.07324	-0.473386	0.0926826	0.18763	0.0643166	0.0557807	0.225381	0.0166596	0.109654	0.122896	0.0717496	0.146067	0.191551	0.17327	0.155443	0.12271	0.126831	0.113995	0.113143	0.04359	0.140146	0.0795882	0.0976699	0.0914895	0.0868215	0.061718	0.157449	0.106968	0.174086	0.115336	0.146753	0.174851	0.0829223	0.1458	0.104674	0.148764	0.1648	0.0852359	0.0655567	0.209559	0.0956621	0.0968844	0.145311	0.104863	0.110965	0.0879812	0.126751	0.0944486	0.0999422	0.0625357
1.07967	-0.366956	0.118009	0.13322	0.0522877	0.133893	0.117194	0.100771	0.078386	0.153629	0.0723519	0.204833	0.154759	0.0615388	0.0698406	0.0249443	0.158238	0.137889	0.103264	0.156085	0.216476	0.0981391	0.13312	0.128484	0.0702267	0.0784428	0.0676171	0.160509	0.137049	0.117409	0.106789	0.0479801	0.154421	0.146698	0.111549	0.0993831	0.156976	0.075036	0.152724	0.0938777	0.152448	0.164992	0.17919	0.274176	0.179808	0.0965643	0.157058	0.189023	0.161004	0.202578
1.0861	-0.298395	0.155354	0.19142	0.249854	0.0823449	0.130371	0.0225832	0.14976	0.152706	0.20787	0.142156	0.156207	0.219509	0.0288306	0.0895714	0.075378	0.0214999	0.145986	0.164251	0.162873	0.170682	0.0917111	0.0404182	0.112189	0.138455	0.188575	0.168805	0.196119	0.11705	0.121974	0.165976	0.0644479	0.142342	0.123943	0.115385	0.0900649	0.110599	0.157685	0.157369	0.116257	0.0697993	0.183727	0.148476	0.183065	0.23569	0.15248	0.134316	0.0893245	0.183476
1.09253	-0.471424	0.107435	0.129978	0.104867	0.207726	0.137272	0.0210989	0.0387037	0.155878	0.134618	0.133851	0.165282	0.162748	0.112734	0.132911	0.0806244	0.108417	0.190145	0.0793402	0.112701	0.214436	0.153376	0.200495	0.141813	0.0651043	0.204285	0.179009	0.146384	0.126335	0.117704	0.153033	0.149153	0.223112	0.180669	0.116569	0.00732413	0.0646767	0.125915	0.145501	0.166847	0.106929	0.0828248	0.0845914	0.137466	0.117204	0.0322175	0.130869	0.0635955	0.171139
1.09896	-0.357332	0.0105995	0.0568452	0.0162582	0.173756	0.044731	0.0845688	0.123733	0.178351	0.134867	0.221496	0.0632241	0.235768	0.0822253	0.112621	0.267258	0.07495	0.154455	0.191891	0.0548974	0.116739	0.0315713	0.157824	0.0390403	0.141207	0.162294	0.00906048	0.114606	0.0919012	0.188804	0.0750597	0.00165915	0.154468	0.0892983	0.209383	0.0579851	0.0742572	0.099717	0.153514	0.143306	0.126951	0.212599	0.11613	0.181206	0.0653107	0.0691565	0.0876999	0.0842882	0.208164
1.10539	-0.336683	0.104103	0.233818	0.0776844	0.168951	0.103861	0.139158	0.0562312	0.13728	0.163628	0.104721	0.0569655	0.228674	0.071331	0.0430438	0.136756	0.133854	0.0775701	0.089358	0.0548034	0.0421027	0.0898081	0.12953	0.123799	0.0490543	0.0481418	0.145527	0.200611	0.171051	0.18785	0.0861704	0.103237	0.11982	0.11412	0.167449	0.0687711	0.132788	0.190243	0.137172	0.0789909	0.131244	0.141051	0.166468	0.149194	0.0801678	0.0389934	0.137495	0.115801	0.150261
1.11182	-0.345938	0.286466	0.136027	0.234815	0.155828	0.0673066	0.0860433	0.0627254	0.141933	0.17313	0.194001	0.0864686	0.133951	0.0969174	0.0822168	0.134213	0.053603	0.108976	0.121347	0.141633	0.173481	0.143422	0.126586	0.090396	0.0274175	0.14652	0.171782	0.142949	0.159195	0.246303	0.104504	0.197122	0.160081	0.030683	0.197521	0.136738	0.163926	0.276729	0.0985512	0.214163	0.188286	0.121104	0.195342	0.115193	0.194677	0.186263	0.106767	0.141091	0.152587
1.11825	-0.455635	0.144725	0.147963	0.0179295	0.0811985	0.0577225	0.00486411	0.108069	0.137563	0.0544775	-0.0149583	-0.019438	0.173776	0.0852402	0.0899465	0.135602	0.0715894	0.150345	0.127941	0.096003	0.109465	0.173671	0.112474	0.102156	0.128571	0.0414787	0.0513147	0.177444	0.14101	0.178631	0.0521001	0.0962401	0.122961	0.0585872	0.0289653	0.0561554	0.0017818	0.0250783	0.075196	0.0587375	0.0457242	0.0455642	0.0158469	0.110883	0.0525806	-0.0331036	0.0125013	-0.070569	0.089332
1.12468	-0.396408	0.020725	0.166157	0.201973	0.0298159	0.0722244	0.0284572	0.0659643	0.0573765	0.201139	0.0776118	0.0977482	0.186573	0.0599855	0.0660937	0.205474	0.168202	0.151627	0.0569188	0.140521	0.132085	-0.00962719	0.149611	0.0416485	0.0274647	0.191904	0.109697	0.135197	0.0863184	0.140709	0.104276	0.147502	0.0872705	0.0744085	0.0671625	0.0639041	0.0244849	0.110237	0.133955	0.173822	0.0926825	0.15099	0.174128	0.180351	0.0767475	0.0294209	0.180099	0.102886	0.179835
1.13111	-0.41136	0.0123736	-0.0658777	0.0358468	0.0851034	0.0417352	0.00633263	0.13257	0.114308	0.105307	0.00941383	0.0732645	0.121549	0.0804307	0.0420124	0.132766	0.0523636	0.0777813	0.0570591	0.0911032	0.105092	0.159404	0.149354	0.145611	0.057933	0.146024	0.169173	0.0940882	0.140624	0.124508	0.0853336	0.143836	0.0791984	0.0988115	0.0621691	-0.0363407	0.0552773	0.1842	0.0770788	0.0563216	0.112545	0.0761981	0.069649	0.129751	0.135311	0.0328327	0.21053	0.0069953	0.188282
1.13753	-0.365122	0.169212	0.245528	0.185417	0.10004	0.0519943	0.0904541	0.176533	0.124318	0.240705	0.0354341	0.139421	0.235871	0.100278	0.0044671	0.109884	0.0273394	0.137298	0.0959227	0.0689576	0.0458278	0.0655475	0.0349285	0.12945	0.0627233	0.218263	0.107471	0.115634	0.114894	0.0713381	0.139506	0.100334	0.16354	0.0603078	0.164289	0.170243	0.0276054	0.164362	0.144682	0.0860864	0.0875749	0.254526	0.106175	0.182596	0.0921074	0.0765477	0.115063	0.0981532	0.218179
1.14396	-0.376629	0.105102	0.140469	0.0866573	0.0367066	0.0450437	0.115526	0.0364219	0.12897	0.0893677	0.0600024	0.188526	0.123337	0.0671776	0.131692	0.120239	0.155532	0.12599	-0.00209306	0.103486	0.116818	0.051349	0.13753	0.0301085	-0.0154648	-0.0110698	0.068517	-0.020106	0.0609208	0.140776	0.0281232	0.128227	0.0628604	-0.00674791	0.115414	-0.0133416	0.0300183	0.116424	0.0394824	-0.0306441	0.117071	0.097705	-0.00700535	0.126716	0.0580313	0.0830678	0.11088	0.12706	0.0876157
1.15039	-0.444595	0.108322	0.0927406	0.0776099	0.0980204	0.0339742	0.0801092	0.111513	0.0777248	0.0370548	0.0952212	0.0294574	0.120202	0.0326523	0.0644924	0.15834	0.0185663	0.0250969	0.0765334	0.0857311	0.0712519	0.158317	0.153061	0.0907599	0.126088	0.0607425	0.0491516	0.0646062	0.0978983	0.188737	0.072296	0.10281	0.131484	0.005639	0.0945646	0.0248807	0.0409589	0.145372	0.0998729	0.0223246	0.0574798	0.101761	0.114953	0.0562368	0.00877783	0.0179628	0.0174021	0.108497	0.0132541
1.15682	-0.25927	0.10487	0.155893	0.103087	0.0978458	0.0349372	0.0889676	0.138707	0.157733	0.157673	0.0703661	0.150219	0.176545	0.00341508	0.153456	0.207226	0.103817	0.117385	0.0890773	0.038369	0.130291	0.0801141	0.0493945	0.141424	0.0158063	0.120969	0.0698144	0.098237	0.121444	0.14255	0.251472	0.0948466	0.140243	0.131742	0.146944	0.128534	0.127512	0.0709004	0.08611	0.0466352	0.0980187	0.188051	0.10847	0.189085	0.147261	0.131641	0.0309105	0.167834	0.141094
1.16325	-0.297607	0.129149	0.215482	0.139116	0.152354	0.0995157	0.0919662	0.107862	0.150845	0.14296	0.16202	0.186874	0.150704	0.0959295	0.0739846	0.0497803	0.0903199	0.108946	0.0229653	0.155956	0.12985	0.0432588	0.089582	0.118992	0.159639	0.210723	0.0551323	0.195429	0.112987	0.0184886	0.117172	0.0715071	0.1095	0.130109	0.169511	0.100798	0.13729	0.109604	0.182239	0.0965519	0.0916903	0.180206	0.0789916	0.198207	0.0902475	0.114677	0.112367	0.115359	0.0918866
1.16968	-0.439461	0.0388184	0.052337	0.011938	0.0585655	0.138807	0.11259	0.0214473	0.0712163	0.0504265	0.0519691	0.0696909	0.0884565	-0.00872702	0.0621262	0.141231	0.140699	0.114798	0.0914908	0.0861642	0.129189	0.114508	0.175624	0.0343038	0.131323	0.0276472	-0.0366742	-0.0828424	0.12885	0.0027869	0.150973	0.124329	0.116977	0.0644567	0.0177817	0.0219971	-0.0252159	0.0167939	0.0242045	-0.0306395	-0.0605743	0.0625426	0.00530373	-0.0965493	0.155684	-0.0842735	-0.00714988	-0.104616	-0.0361913
1.17611	-0.395571	0.0978054	0.0316109	0.125382	0.148123	0.145288	0.0697612	0.0950173	0.0264288	0.164713	0.196331	0.000846041	0.104427	0.03457	0.0351867	0.155953	0.0928404	0.180096	0.0769544	0.0546731	0.231616	0.068586	0.0145285	0.0868215	0.137335	0.0783262	0.105791	0.125041	0.0662001	0.0829005	0.14729	0.0611172	0.106694	0.0556795	0.0948957	0.110151	0.149919	0.121098	-0.0189856	0.10166	0.141568	0.0235841	0.0618302	0.0850402	0.00449144	0.0448743	0.117115	0.0324898	0.109501
1.18254	-0.406467	0.0911802	0.114129	0.195787	0.104669	0.0829277	0.0063221	0.154785	0.0715957	0.162574	0.0925512	0.0641159	0.0738644	-0.00644001	0.0794039	0.0292545	0.0920691	0.0320199	0.107372	0.102356	0.0862981	0.11398	0.199803	0.0202104	0.126135	-0.0123606	-0.0161142	0.147619	0.0577429	0.0972014	0.108632	0.243116	0.0553166	0.203885	0.0530638	0.067616	0.102472	0.0591131	0.135651	0.122485	0.140313	0.0915482	0.14591	-0.00588625	0.136711	0.0712901	0.0312787	0.0257287	0.152577
1.18897	-0.297751	0.161188	0.126028	0.116563	0.242958	0.0261389	0.23211	0.108825	0.0602788	0.303228	0.125841	0.16143	0.181038	0.0486776	0.0636559	0.142863	0.180818	0.118837	-0.0327928	0.0939315	0.123039	0.0858132	0.0979108	0.0909646	0.187402	0.0969291	0.139572	0.113405	0.0259894	0.0121389	0.138523	0.151053	0.133808	0.149209	0.100106	0.1256	0.0469855	0.0556882	0.134949	0.157681	0.117048	0.13219	0.0901989	0.163119	0.186938	0.199511	0.11771	0.221357	0.121996
1.1954	-0.297349	0.0609075	0.140563	0.104569	0.134766	0.0330647	0.146538	0.19358	0.18874	0.150731	0.0899486	0.147401	0.0430471	0.0962576	0.172493	0.158226	0.0314296	0.111868	0.0773459	0.099113	0.147277	0.0696526	0.111055	0.145867	0.0310944	0.106991	0.0464798	0.110795	0.100164	0.124314	0.148672	0.0780276	0.135178	0.0499648	0.136973	0.0633033	0.0465637	0.188128	0.097668	0.0624258	0.121854	0.0193925	0.144634	-0.00887996	0.0310211	0.106919	0.0236897	0.112554	0.0285571
1.20183	-0.371028	0.0662459	0.0929487	0.0821651	0.118218	0.0425705	0.0270496	0.122698	0.0844572	0.082283	0.0120311	-0.0560947	0.142936	-0.0110685	0.0998327	0.196949	0.0774566	0.0919101	0.132122	0.108913	0.0793504	0.145973	0.107827	0.0763912	0.0735244	0.0637781	0.014047	0.0916131	0.190258	0.16765	0.122769	0.0129286	0.057965	0.0386304	0.0499608	0.0195899	0.107572	0.127243	0.0863032	0.031467	0.0295512	0.095879	0.0624344	0.0161896	0.024544	-0.00833352	0.0511864	0.0131838	0.0667373
1.20826	-0.377562	0.0962389	0.0885161	0.109004	0.0969816	0.104721	-0.0822072	-0.0181658	0.0302544	0.109659	0.101454	0.0740874	0.198731	0.0727599	0.134445	0.160296	0.167032	0.0890444	0.108384	0.0255534	0.117096	0.0855338	0.0265378	0.142905	0.0438862	0.0496017	0.0985954	0.0557434	0.0688251	0.0546367	0.0808961	-0.0218335	0.147227	0.067439	0.0203214	0.0703985	0.0160454	0.165988	0.0149158	0.0807336	0.127412	0.143012	0.0565925	0.0771608	0.135921	0.0771072	0.0467467	0.0714743	0.150871
1.21469	-0.413822	0.14761	0.154409	0.119447	0.19441	0.0875614	0.0564897	0.152855	0.120378	0.205213	0.185461	0.094996	0.18477	-0.0729169	0.0192848	0.14284	0.155394	0.0633771	0.14716	0.151717	0.0630519	0.239132	0.102088	0.0806752	0.1338	-0.00121974	0.130945	0.228819	0.154607	0.0465659	0.11349	0.0934407	0.0148961	0.109714	0.137695	0.0453947	0.091784	0.0583121	0.148537	0.070494	0.132178	0.0972984	0.0341934	0.195336	0.0847641	0.0824446	0.15773	0.00753809	0.154596
1.22112	-0.332933	0.149943	0.10635	0.172032	0.100855	-0.00221842	0.0860215	0.0926026	0.204102	0.182158	0.0954934	0.0293869	0.188122	0.0768756	0.111999	0.101437	0.0733114	0.150239	0.0834655	0.160329	0.139438	0.143552	0.0785218	0.0796019	0.118842	0.0706571	0.109582	0.0515946	0.0758444	0.162377	0.159753	0.0955186	0.239979	0.106739	0.0954432	0.0813595	0.178897	0.0239186	0.105295	0.124099	0.112847	0.176287	0.130054	0.0609743	0.0695111	0.121118	0.0689412	-0.00108585	0.0106051
1.22755	-0.376371	-0.0271295	0.201854	0.151185	0.127768	0.103133	0.0565273	0.0829468	0.0975246	0.119733	0.0802817	0.125878	0.104541	0.0998606	0.0498358	0.126185	0.0276009	0.0649005	0.0752149	0.0892742	0.0771946	0.214004	0.141017	0.0109942	0.151483	0.0714561	0.0794213	0.0305502	0.148748	0.12845	0.093921	0.0321245	0.111959	0.124617	0.157478	0.0428884	0.145889	0.156269	0.11136	0.0804109	0.0497663	0.131315	0.129903	0.130211	0.0579675	0.112169	0.14649	0.042429	0.143277
1.23398	-0.374199	0.168932	0.209557	0.0448714	0.0990768	0.0599364	0.066846	0.0714213	0.0667918	0.108748	0.08128	0.0755332	0.114591	0.0824578	0.00897511	0.074427	0.138358	0.0748363	0.0955312	0.204354	0.12266	0.0577152	-0.000611915	0.109324	0.128793	0.107206	0.0858279	0.130251	0.00164154	0.126035	0.192558	0.0320454	0.160339	0.0684779	0.14182	0.133102	0.0639311	0.0501295	0.100704	0.128368	0.105584	-0.0558724	0.130786	0.174256	0.0773141	0.0986247	0.0554549	0.0596376	0.0827347
1.24041	-0.511321	-0.000924624	0.0777511	0.0538271	-0.0618858	0.0223899	-0.101393	-0.0512264	-0.00993063	-0.0117199	0.00837747	0.0181794	0.234676	0.0476246	0.0710632	0.0784411	0.158589	0.0578417	0.0709788	0.0479233	0.04559	0.0771937	0.13973	0.0464372	0.0646321	0.0257132	-0.0482471	0.0425006	0.00598023	0.200419	0.106886	0.0921212	0.115192	0.0121292	0.0379975	0.0126928	-0.0346319	0.135354	0.0162498	0.0129378	-0.134571	0.0135095	-0.00374452	0.00986462	-0.0978851	0.0123775	-0.0410791	0.0328624	0.077685
1.24683	-0.37922	0.0960313	0.0763146	0.00580884	0.044278	0.196452	0.108145	0.106684	0.0877299	0.13507	0.0287476	0.0430041	0.0749294	0.00550371	0.0593017	0.171285	0.128786	0.142977	0.0268931	0.149606	0.151725	0.151762	0.235875	0.0512102	0.155173	0.153477	0.070063	0.102598	0.133438	0.112639	0.170975	0.0705163	0.134932	0.0764864	0.0763825	0.118051	0.0711368	0.0577441	0.14884	0.0534909	0.0734707	0.127594	0.0925457	0.131026	0.131527	0.0836671	0.0766231	0.0984198	0.110508
1.25326	-0.457453	0.134927	0.107985	0.137313	0.11353	0.159506	0.133242	0.0976475	0.0450769	0.176375	0.0950923	0.148776	0.181255	0.0803076	0.131096	0.115525	0.0759967	0.097634	0.0456102	0.10946	0.0472782	0.156375	0.0828767	0.0954351	0.102859	0.0923001	0.0384387	0.164712	0.118293	-0.00234847	0.0788706	0.0772271	0.162237	-0.0136835	0.0362375	0.0544501	0.0747072	0.187685	0.128579	0.0611164	0.0988112	0.0254133	0.115096	0.0881081	0.151697	0.0991604	0.125812	0.0461845	0.1071
1.25969	-0.473644	0.117177	0.206589	0.0432975	0.0724949	0.19432	0.00485585	0.0667222	0.0899237	0.114756	0.0069254	0.0676944	0.154789	0.0940698	0.0730059	0.105588	0.0387289	0.157313	0.0794233	0.0182976	0.0939337	0.114319	0.0841892	0.175617	0.0345353	0.0623271	0.162175	0.112546	0.136671	0.0764206	0.105371	0.0261599	0.0154349	0.130905	0.0485032	0.101701	-0.0214046	-0.000653968	0.105739	0.108202	-0.0113984	0.0322426	0.0670601	0.068385	0.109957	0.0294368	0.071689	0.131519	0.119595
1.26612	-0.349558	0.139882	0.202062	0.192989	0.105144	0.0631915	0.209992	0.110343	0.203284	0.173989	0.160907	0.0491955	0.102395	-0.00354819	0.115127	0.128638	0.0166384	0.14453	0.0162031	0.0709744	0.0740116	0.0119039	0.100022	0.0208311	0.0750628	0.0813662	0.0414477	0.198551	0.0681063	0.151388	0.086797	0.120961	0.100407	0.182214	0.198877	0.0802064	0.0982772	0.136137	0.151321	0.116367	0.153636	0.10406	0.164754	0.0589591	0.0861539	0.154006	0.125362	0.1512	0.19738
1.27255	-0.415061	0.0427663	-0.0602923	0.137605	-0.00495119	0.0820182	0.0166768	0.0768038	0.00904654	-0.00284272	0.0127717	0.0373683	0.123668	0.0822594	0.0600444	0.0613257	0.0326002	0.0536638	0.0356496	0.0488469	0.155534	0.0464567	0.0907262	0.0354567	0.0551532	0.122039	-0.0611803	0.104581	0.0562225	0.123234	0.0810893	0.130202	0.0140191	0.0329496	0.0129187	0.0557296	0.0117625	0.0325141	0.0298839	0.109512	0.0185369	-0.00143403	0.0854665	0.0372208	0.0776567	0.0784174	-0.0190372	0.0282284	0.126282
1.27898	-0.380426	0.0950243	0.0896406	0.0417065	-0.0206936	0.0734219	0.0461936	0.0260719	0.0306428	0.0728789	0.0271667	0.087639	0.102954	0.0522531	0.15868	0.173613	0.142751	0.164613	0.121963	0.133284	0.0800336	0.271125	0.17574	0.0911759	0.0181946	0.0883142	0.00740601	0.122735	0.0600091	0.124381	0.0464994	0.100604	0.119302	0.0903712	0.0778244	0.0211434	-0.0556628	0.105378	0.120707	0.0793229	0.0703809	0.145581	-0.00132226	0.0459966	0.0922572	0.0216544	0.00517636	0.0821908	0.141868
1.28541	-0.362048	0.148729	0.0506924	0.0552921	0.00534685	0.123207	0.0830747	0.0545107	0.0616499	0.0642051	0.062037	0.0764282	0.206765	0.0258497	0.0869123	0.0698147	0.0849625	-0.000615602	0.132628	0.0968327	0.104307	0.137583	0.0369505	-0.0229321	0.0565971	0.0986739	0.00777466	0.0828565	0.0494794	0.107423	0.0917666	0.105175	0.13857	0.119341	0.00167781	0.00873003	0.123755	-0.0282633	0.0801148	0.0618725	0.181525	0.0877617	0.018277	0.0858956	-0.00264859	0.0365722	0.146583	0.00243038	0.0374708
1.29184	-0.270939	0.0852742	0.246936	0.0180441	0.090382	0.167551	0.174581	0.131673	0.112237	0.219585	0.163419	0.12237	0.167191	0.0705858	0.0638361	0.110787	0.138936	0.0889953	0.0989825	0.0868061	0.11319	-0.0388804	0.075719	-0.00106873	0.159653	0.120895	0.2162	0.157909	0.127828	0.124071	0.116851	0.0900309	0.174172	0.0472527	0.019599	0.157302	0.122884	0.198923	-0.0118955	0.211088	0.196051	0.125095	0.188331	0.179644	0.131367	0.0517378	0.0281516	0.146973	0.123003
1.29827	-0.418361	0.114069	0.143427	0.0584627	0.117188	0.0794915	0.0535722	0.0700384	-0.089665	0.0169666	0.0507512	0.114942	0.117866	0.0257027	0.0661127	0.117511	0.0752804	0.080647	0.11495	0.0774943	0.104289	-7.28713e-05	0.0571728	0.0301789	0.0438589	0.0700696	0.109634	-0.0603943	0.104309	-0.0296091	0.0875395	0.0367326	0.126655	0.0268438	0.125299	0.0669394	-0.0614702	0.0772783	0.0444012	-0.0297728	0.0624964	0.0513824	0.0958587	0.084868	0.0819639	0.0833794	-0.0138688	0.0805006	0.111842
1.3047	-0.382487	0.0888467	0.0584047	0.0914075	0.0416184	0.087121	0.013709	0.0697564	0.112233	0.061261	0.131037	0.061298	0.0225195	0.0636601	0.0943607	0.188975	0.151923	0.112004	0.0253511	0.12482	0.140042	0.0144937	-0.0289584	-0.019544	0.159579	0.0604399	0.154248	0.105541	-0.0618935	-0.0250369	0.0870889	0.164101	0.126409	0.0424018	0.183365	0.029596	0.007644	0.178683	0.0560052	0.0410797	0.1169	0.15789	0.215363	0.00226461	0.0256342	-0.0452088	-0.0169661	-0.001831	0.0703882
1.31113	-0.337053	-0.0273452	0.0867202	-0.0421005	0.040405	0.117013	0.100795	0.166731	0.196012	-0.00367082	-0.0103971	0.0652159	0.21518	0.0918001	0.0484894	0.158496	0.0107572	0.117393	0.0306823	0.00461309	0.188408	0.116042	0.0242493	0.12254	0.0897906	0.0250478	0.0158414	0.0723875	0.0362976	0.0721019	0.0739009	0.0979944	0.195022	0.0323222	0.149051	0.0311749	0.115278	0.0406254	0.035183	0.0339843	-0.0128235	0.144974	0.0486304	0.0110245	0.168607	0.036612	-0.078485	0.0409757	0.126892
1.31756	-0.369209	0.0803193	0.138852	0.11056	0.0804419	0.0119993	0.0137218	0.0673445	0.102447	-0.0169449	-0.0158804	0.0195531	0.0415974	0.0359373	0.0487707	0.0801938	0.0308788	0.0462769	0.0360983	0.14917	0.0917557	0.0555741	0.144386	0.142088	0.0484604	-0.0177975	0.0313321	0.106197	0.103978	-0.0133407	0.0595759	0.0649001	-0.0137789	0.0999918	0.0800903	0.0146217	0.071806	0.128976	0.0334748	0.137944	0.0768514	0.0166899	0.0034701	0.0514332	0.135504	0.0145589	0.0369007	0.0588604	0.0125496
1.32399	-0.339146	0.121397	0.127445	0.181011	0.0861016	0.0962854	0.139152	0.122214	0.122567	0.105631	0.0541326	-0.00933202	0.0229802	0.0714302	0.00459457	0.0207839	0.0493611	0.0590521	-0.0396105	-0.024637	0.130555	0.0375597	0.0402944	0.0751928	0.088246	0.0980218	0.0731805	0.122224	0.0586545	0.135321	0.0521428	0.075369	0.126039	0.107839	0.120321	0.147246	0.0794617	0.0872305	0.130919	0.118548	0.061835	0.192717	0.0775878	0.185861	0.1713	0.103507	0.189607	-0.0608297	0.188912
1.33042	-0.365298	0.00454187	0.0642927	0.07765	0.0138583	0.0551711	-0.00102797	-0.0437696	0.0626874	0.048815	0.0642913	0.0421795	0.12269	0.0357425	0.0231028	0.0369721	0.0841501	0.0919026	0.051896	0.157331	0.093409	0.153555	0.109849	0.0443181	0.0410928	-0.0565278	-0.0487558	0.0984057	0.0727766	0.0130822	0.0357921	0.123039	0.0810719	0.104863	0.0571757	0.0155997	-0.0105521	0.0141339	0.0422484	-0.00808551	0.0630269	0.0770114	0.0252129	0.0805411	-0.0250624	0.00401167	0.0942329	-0.0104502	0.0293952
1.33685	-0.286325	0.0519488	0.141083	0.152639	0.121634	0.0981332	0.134723	0.0620949	0.12897	0.18014	0.142686	0.115216	0.0247567	0.0477477	0.0147695	0.102615	-0.00805544	0.0264355	0.0744283	0.0467362	0.0256235	0.00160178	0.060934	0.164618	0.0935421	0.0977281	-0.00375261	0.0833728	0.131918	0.0845513	0.0730468	-0.0505026	0.135347	0.0375983	0.204202	0.0052436	0.0710222	0.0963996	0.125059	0.0768148	0.0202816	0.0589555	0.133971	0.0950911	0.0715638	0.090451	0.12289	0.128985	0.0982508
1.34328	-0.438382	-0.0139991	-0.0332053	-0.0358625	0.0492656	0.0304885	0.114053	0.0128232	0.0611563	0.0498995	0.0228778	0.0129502	0.141057	0.0613767	0.12589	0.0506295	0.0720164	0.0933845	0.0900302	0.016166	0.100379	0.0202931	0.0771998	0.0862985	0.019861	0.015496	0.0127438	0.123391	0.0851853	0.0703173	0.133446	0.0215765	0.0693159	0.00961271	0.0328894	-0.081458	0.0541314	0.10371	0.0476119	0.0287654	-0.00309219	0.0741711	-0.00904998	0.0446395	0.0906538	0.00870186	-0.0194387	0.121953	0.0531507
1.34971	-0.272404	0.0694268	0.209576	0.18706	0.188517	0.172708	0.153916	0.240376	0.192735	0.199927	0.0865145	0.19217	-0.0198203	-0.0274356	0.0690942	0.19592	0.00534482	0.117374	0.0456951	0.10801	0.131097	-0.00247376	0.0461395	0.0866532	0.101726	0.194219	0.0944862	0.139727	0.0161231	0.0947199	0.140119	0.0511128	0.0783109	-0.00295621	0.11198	0.0320285	0.0370928	0.0364651	0.149104	0.197695	0.153887	0.110148	0.0479063	0.117397	0.0831608	0.00287673	0.0199156	-0.023839	0.0836572
1.35614	-0.360824	-0.0654738	0.0180484	-0.016337	-0.0842191	0.0582698	-0.0467442	0.0532661	0.0454059	-0.0471147	-0.0335279	-0.0101566	0.0708777	0.07277	0.0602583	0.127077	0.22117	0.101993	0.0345841	0.0261925	0.135634	0.104993	0.102256	0.037585	0.0827536	0.108079	0.0596044	-0.00888446	0.0300509	-0.00757179	0.0204543	0.0564671	0.102763	0.0690782	-0.0436613	-0.0469983	0.0671943	0.022054	-0.00615174	0.0258101	0.102614	-1.78537e-05	-0.0610029	0.0491876	-0.0129626	-0.0827552	0.0245411	-0.0164709	-0.0331605
1.36257	-0.303916	0.174942	0.0804066	0.15087	0.160565	0.0938904	0.0919422	0.0974373	0.162331	0.0868752	0.0987079	0.180342	0.0470945	-0.058823	0.0715994	0.102567	0.0443618	0.0421518	0.00458428	0.20413	0.0965302	0.111091	0.125095	-0.0361479	0.0204413	0.130158	0.156132	0.158498	0.119095	0.0595292	0.130794	-0.00918286	0.0928949	0.141464	0.0870602	0.0194149	0.166975	0.088647	0.177443	0.170765	0.138227	0.173783	0.208029	0.139095	0.101107	0.131777	0.104295	0.100924	0.246974
1.36899	-0.422867	0.0311464	0.092542	-0.0824904	-0.0636142	0.00890063	-0.0393949	-0.0319012	-0.00983437	-0.0493284	-0.0475744	0.00174268	-0.0552711	-0.000751996	-0.01652	0.092685	0.0115146	0.07777	0.0594467	0.00843792	0.186416	0.0618105	0.0411896	0.0437403	0.00609753	0.0407576	-0.0362484	0.000933309	0.0779169	0.103671	0.0474052	0.0841701	0.104672	0.0665481	0.0145354	-0.0523397	-0.0493671	0.0439009	0.0112604	-0.016375	-0.029265	-0.0110388	-0.00501288	-0.0490093	0.0438476	-0.0123606	-0.000750662	0.0601459	0.0265231
1.37542	-0.361371	-0.020848	0.184161	-0.0208808	0.0519076	0.0962034	0.0535662	0.134567	0.134876	0.0356468	0.101416	0.127937	0.0818339	-0.0466707	-0.09646	0.132042	-0.00258807	0.0704283	0.075972	0.162007	0.0963098	0.079626	0.0417846	0.0168223	0.0949587	0.134204	0.0984553	0.0772601	0.0605893	0.0407794	-0.0011923	0.0311955	0.0966352	0.128389	0.115185	0.0827401	0.137833	0.107027	-0.0131007	0.0967594	0.0792398	0.0932413	0.0447965	0.149417	0.104314	0.0114347	-0.00844374	0.107717	0.0825659
1.38185	-0.311915	0.169204	0.112361	0.0566825	0.00441566	0.1437	0.0166738	0.123802	0.152866	0.150226	-0.0333464	0.0316572	0.0588339	0.0189618	0.0551951	0.0693181	0.0278763	0.0662504	-0.0105948	0.0454734	0.0132974	0.12208	0.0524988	0.11022	0.0405534	0.0858528	0.024354	0.112445	0.0255469	0.0906511	0.141922	0.0117673	0.0652412	-0.0281958	0.152485	0.0446695	0.103487	0.0385153	0.131428	0.0730067	0.0695596	0.180206	0.0783197	0.0492127	0.0936677	0.128565	0.0483678	0.0819885	0.0948381
1.38828	-0.371672	0.0186712	-0.0345283	0.0223931	-0.0143938	0.014135	0.0299558	0.0442908	0.0420694	0.116925	-0.106302	-0.054103	0.0443516	-0.0246633	0.0482345	0.143097	0.0844666	0.00654499	0.00876859	0.0594005	0.00703294	0.122718	0.026068	0.0695877	0.0453301	-0.0343752	-0.00625293	0.0408506	0.0554213	0.0289635	0.0322088	-0.0458574	0.0762539	0.0766616	0.016079	-0.0785997	-0.00999242	0.134995	0.000965776	0.0706139	0.0647139	0.0617926	-0.0539237	0.0617144	-0.0439285	-0.00529701	0.0579982	0.0712695	0.0518262
1.39471	-0.295917	0.184628	0.200843	0.210797	0.14519	0.145132	0.0476704	0.122977	0.0642779	0.125643	0.0841168	0.03757	0.0219377	0.0151162	0.0377857	0.125677	0.0814091	0.0279551	0.0341613	0.108652	0.16216	0.064292	0.144546	0.0613653	0.0808647	0.132266	0.123241	0.153452	0.102541	-0.0163889	0.0162228	0.0839008	0.0377671	-0.0277571	0.158617	0.114841	0.112305	0.178092	0.0403532	0.11137	0.186029	0.0986497	0.157977	0.0859697	0.136807	0.0750135	0.0110549	0.121615	0.180232
1.40114	-0.367921	0.0659824	0.0237662	0.0358583	0.0350188	-0.0380983	0.0329221	0.0221415	0.00559585	0.0704617	0.121604	0.000436199	0.0642394	0.111168	0.0654901	0.106151	0.103321	0.0819818	-0.039328	0.167131	0.0956884	0.0169949	0.0393009	0.155845	0.0491687	0.0209885	-0.0363569	0.0695699	0.0633804	0.0241942	0.0703004	0.0695576	0.107782	0.111926	0.0530924	0.0252074	-0.017884	0.0233031	0.0339195	0.0117576	0.151972	-0.0622982	-0.0705121	-0.110672	-0.0510789	-0.0172748	0.00112702	-0.0187015	0.0600555
1.40757	-0.256759	0.0541226	0.0377164	0.0807633	0.118491	0.100215	0.0771789	0.120557	0.146467	0.0400742	0.0772868	0.0163221	0.150297	-0.0935432	0.00703242	0.111194	0.0761344	0.168674	0.0314948	0.0815097	0.0361378	0.075212	0.0149903	0.00886594	0.0795698	0.153977	0.0741092	0.207369	0.0648179	0.00673608	0.0670345	0.0285616	0.192092	0.045782	0.0675509	0.0978369	0.0296729	0.0480431	0.135599	0.0902218	0.0496752	0.172359	0.0844481	0.109682	0.110824	0.0186258	0.116602	-0.00548055	-0.00646359
1.414	-0.317837	0.0494393	0.161583	0.104712	0.0971068	0.10001	0.0506179	0.103926	0.0657542	0.0886372	0.034632	0.0451351	0.0334109	-0.0636839	0.0687191	0.0491938	0.143302	0.0989802	0.134901	0.134583	0.0967552	0.107354	-0.0200534	0.00691499	0.0709608	0.141303	0.085745	0.159391	0.0630489	0.135947	0.0878569	-0.0267653	0.0844846	0.0151318	0.15892	0.0618994	0.0457682	0.0841224	-0.0446622	0.122485	0.157268	0.208068	0.0778065	0.151909	0.0985206	0.0337596	0.0230538	0.0727575	0.139854
1.42043	-0.351409	0.0497911	0.0956988	-0.0239368	0.0780063	0.0782654	0.0727651	-0.0281755	0.0606168	0.0704841	0.0834054	0.0432106	0.103487	0.116433	0.127747	0.0902678	0.0882265	0.0804961	0.0429455	0.0942132	0.0282025	0.112734	0.0904422	0.19034	0.0639238	0.0528443	0.0997412	0.223126	0.0841627	0.0547599	0.102315	0.0656586	0.157701	0.10126	0.0813315	0.0268368	0.00829664	0.0758855	-0.00362485	0.0586223	0.0625364	0.0780937	0.0823723	0.094425	0.0968105	0.0860963	0.0818956	0.0314066	0.0775262
1.42686	-0.2828	0.0250726	0.122143	0.0224848	-0.0131134	0.0649858	0.00192333	0.0768038	0.00882269	0.0890665	0.0543668	0.0154287	0.107572	0.0121969	-0.00709526	0.0548113	0.17743	0.0136867	0.00719533	0.116659	-0.0401647	0.140443	0.134426	-0.0207151	-0.0133734	0.0191881	0.0163758	0.106776	0.021042	0.04161	0.0737594	0.00959793	0.162955	0.058014	0.00219663	0.00230941	0.0178057	0.0799859	0.079618	0.0539289	0.0452002	0.145855	0.0141488	-0.028505	0.0351043	-0.0315296	0.00837771	0.0441538	0.07893
1.43329	-0.410395	0.0193985	0.113637	0.0614212	0.0141317	0.0942279	0.0653932	0.0171685	0.0879493	0.0552751	0.0791165	0.077597	-0.023693	0.00614972	0.0398148	0.103315	0.0149302	-0.00629052	0.118484	0.141048	0.0569063	0.0850654	0.0623973	0.0384991	0.0949587	0.121323	0.060756	0.061991	0.0379828	0.0997321	0.117881	0.0591925	0.0330513	0.0539996	0.0228453	0.127208	0.0397416	0.0935484	0.0857359	0.0379216	0.00433056	0.0359611	0.0672867	0.0281485	0.0679508	0.139487	0.0709825	0.0995375	0.115409
1.43972	-0.475237	0.0705854	0.154523	0.00445857	-0.0121734	0.0512124	-0.0158205	0.0442908	0.0312371	-0.0771563	-0.0365228	0.0857129	-0.015925	0.062539	0.0789541	0.146513	-0.0465494	0.077555	0.0903109	0.0490922	0.0790064	0.0878854	0.0428575	0.0644874	0.0537093	0.0631305	-0.095922	0.0140124	0.102347	0.0801058	0.109392	0.0952073	0.0680481	0.190384	0.0179694	-0.0297431	0.019478	-0.0123338	-0.0520496	0.0221126	-0.0373715	0.0712628	0.0346987	0.0437431	0.0288512	-0.0148536	-0.00506765	0.0392187	-0.047139
1.44615	-0.281191	0.114956	0.117871	0.192943	0.0878475	0.160757	0.0786572	0.170531	0.131544	0.0832841	0.085607	0.0985728	0.153507	-0.0507009	-0.0467898	0.10033	0.125715	0.143226	0.0303998	0.000446376	0.0266903	0.113681	0.0581043	-0.036946	-0.00350939	0.158749	0.114697	0.226556	-0.113462	0.0560939	0.0213983	0.0754975	0.00521802	0.105059	0.162427	0.186823	0.114137	0.11319	0.00798529	0.0637398	0.0799923	0.11779	0.0361936	0.122102	0.198503	0.155228	0.118387	0.144439	0.14653
1.45258	-0.460335	0.0618026	0.0568263	-0.00144699	0.0227101	0.0028635	0.0152023	0.104269	0.042732	0.083103	-0.0952969	0.00972087	-0.0157996	0.137268	0.0457292	0.0241402	0.0205631	0.0421895	0.0557147	0.1052	0.0696033	0.00169041	-0.00867417	0.000429692	0.010827	0.0238817	-0.00959911	0.0198062	0.0571618	-0.0142418	0.198218	0.00480699	0.0672274	0.0537497	0.0131351	0.0136203	0.00341591	0.0838056	-0.0517153	0.0744313	-0.0699238	0.0472557	0.020767	0.00792355	0.0912204	-0.0226201	0.0524692	-0.0120416	0.0213297
1.45901	-0.301244	0.0286929	0.0449369	0.0958252	0.0809075	0.0943347	0.069816	0.0641055	0.0884474	0.137585	0.0236945	0.0324162	-0.0128665	0.0592403	0.0447052	0.107497	0.0816157	0.022201	-0.0144949	0.172485	0.180976	0.0853744	0.0611817	0.0667043	0.035358	0.131099	0.115626	0.00687223	0.0585993	0.0341094	0.175014	0.0748625	0.0873584	0.0785982	0.0849662	0.064256	0.0735995	0.185826	-0.030519	0.099166	0.00918738	0.0686915	0.0557017	0.0796447	0.0740437	-0.0213497	0.0206443	0.0819861	0.0778487
1.46544	-0.411618	0.0640964	0.0234541	0.0749093	0.063553	0.0361386	0.0388405	0.0163469	-0.0567977	0.0471588	-0.0205704	0.0956188	0.0153868	-0.0317975	0.130995	0.135715	0.0205631	0.0463486	0.0615223	0.0803591	0.0469389	0.129702	0.110709	0.0405388	0.093987	-0.0347468	-0.0114822	0.0722474	0.110334	0.0208856	0.0678758	-0.0338788	0.0319278	0.0451478	0.0281856	-0.0798771	0.0220338	0.0233687	0.0108219	0.0298534	0.0986625	0.00755833	-0.0339025	-0.127878	0.106217	-0.00894879	0.0725218	0.0784056	0.0557102
1.47187	-0.362257	0.127303	0.0477626	0.0523221	0.0560804	-0.0519747	-0.0541559	-0.00152903	0.128093	0.18663	0.0440646	-0.0455724	0.0625658	0.0134411	0.153422	0.0416201	0.0235517	0.0861899	-0.0228009	-0.0335521	0.0259279	0.103259	0.048747	0.0776236	0.124469	0.0936732	0.135469	-0.0250123	0.0479043	0.0472593	0.106126	0.0397396	0.0340057	0.0396829	0.0757175	0.0648083	-0.017703	0.105419	0.101517	0.0492354	0.0146546	0.0761316	0.0713916	0.123961	0.162087	0.0217659	0.0674538	0.0224125	0.0755917
1.47829	-0.344908	0.0667016	0.143332	0.140627	0.0673766	0.0776686	0.0565115	-0.0030475	0.0775144	0.0864012	0.0883296	-0.01882	0.0411522	0.00892201	0.0665626	0.0779325	0.169841	0.0364656	-0.0139335	0.0535407	0.0440159	0.0638925	-0.0256145	0.0622612	0.0456806	0.0572574	0.049343	-0.0129371	-0.0517791	0.0861986	0.10828	-0.0220411	0.0990122	0.0625473	0.0590375	-0.00355896	0.0231581	-0.0180181	0.0381545	0.0527348	0.0580325	-0.0139423	-0.0431851	0.121633	0.0678974	-0.024442	0.059783	0.0388414	0.055869
1.48472	-0.252318	0.0661421	0.0673266	0.136347	0.0162357	0.123211	0.0255676	0.148103	0.090527	0.0944421	-0.0356006	0.103597	0.0390714	0.0406034	0.0754848	0.0971296	0.0759967	0.0236565	0.0680316	0.11257	0.0258311	-0.0318666	0.00937538	0.0599099	0.0924623	0.0726089	0.0262628	0.109588	0.0326491	0.183971	0.0353759	0.0855266	0.0686997	0.0846701	0.117203	0.0328569	0.00332291	0.132503	0.0838469	0.124233	0.161714	0.087901	0.0411059	-0.0157969	0.122667	-0.0244341	0.0690452	0.134056	0.0793169
1.49115	-0.425974	0.0279656	-0.0319674	0.155746	0.0417436	0.103993	-0.00838105	0.0508515	-0.0203241	0.103266	0.029617	-0.0337404	-0.0212319	-0.0162987	-0.0253295	0.145221	0.0126163	0.0877284	-0.00675022	0.0673921	0.0435134	0.0570481	0.0519307	0.0576043	0.0409983	0.0770999	0.0278344	0.0149673	0.0513861	0.0799756	0.121597	0.00834522	0.0848543	0.0104357	0.0161936	0.0166304	0.0378717	0.171415	0.0137873	-0.00664699	0.0692289	0.102643	0.0414601	0.10455	0.00441726	-0.00582465	-0.0559189	-0.0161995	0.114868
1.49758	-0.338518	-0.0463337	0.0327353	0.0749208	0.0125691	0.0129375	-0.00839232	0.0803966	0.024244	0.0939375	-0.0307672	-0.0198495	0.0689871	0.00939711	0.120947	0.189813	0.0760517	0.0279136	0.0263889	-0.0506858	0.0321131	0.0293594	0.0151316	-0.00983232	0.079212	0.076301	0.032898	0.128606	0.0201851	-0.0311332	-0.0391723	0.0121651	0.0708092	0.052704	0.0416766	0.0197143	0.0675397	0.00697306	0.0635276	0.0718033	0.0839257	0.0723435	0.0332948	-0.0453245	0.0287444	0.0648019	0.0759575	0.0244753	0.0712464
1.50401	-0.313347	0.00581245	0.0553236	0.0179639	0.0437718	0.130318	0.00928844	0.0489846	0.117814	0.159706	0.0427941	-0.0292734	0.0274461	0.00331589	0.0621409	0.0735474	0.131279	0.0578342	0.0828192	0.0972293	0.0579953	0.0818872	0.0540065	0.0818007	0.0266619	0.108442	0.109214	0.0716637	0.156127	-0.0488588	0.0869429	0.0872562	0.137401	0.0609013	0.112976	0.0877316	0.0532595	0.042042	0.0981066	0.0130577	-0.00743621	0.0192596	0.122839	0.0693144	0.0422769	-0.0225883	0.104592	0.0102056	0.0912716
1.51044	-0.291008	0.0598048	0.0999611	0.130264	-0.00067077	0.0486363	0.0624502	0.0984799	0.139798	0.0704841	0.102195	0.136743	-0.0544343	0.0597769	0.0415362	0.000456291	-0.00998403	0.0448441	0.0287193	0.0502219	0.0643834	0.0164262	0.0301563	0.126931	0.0757239	-0.0149911	0.0940661	0.135399	0.108621	-0.00279899	0.0256642	-0.0443971	-0.0125675	0.0672095	0.142211	-0.0616186	-0.0184486	0.0800458	0.0902929	0.132633	0.222115	0.148696	0.0556262	0.156433	0.119514	0.0428523	0.00417235	0.106906	0.0732552
1.51687	-0.479616	-0.0194413	0.0386895	-0.0194503	-0.00106939	0.0385584	-0.0334705	-0.0844918	0.0859839	0.0263179	-0.137981	-0.1543	0.00120872	0.0501405	0.11258	0.147393	0.0590154	0.0549873	0.0731393	0.00789268	0.0302791	-0.0247132	0.10646	0.0255402	0.13189	0.0262741	0.0608131	0.00662587	0.0900765	0.0354364	0.0913033	0.0179345	0.0714713	-0.0067886	0.0491811	-0.00518839	7.62803e-05	0.0132254	-0.0412459	-0.010031	0.0879279	0.0611169	-0.0243933	0.0176289	0.0598704	0.0124174	-0.0702677	0.0107484	-0.0245493
1.5233	-0.341334	0.0412557	0.0688104	0.0865542	0.116763	0.0485542	0.040276	0.0928846	0.0625777	0.0811233	-0.00683425	0.0886701	-0.0612359	0.0115132	0.0772473	0.0658601	0.121941	0.0605001	0.118372	0.0751775	-0.0370039	0.0722326	0.149655	0.10433	0.0892985	0.119587	0.0344496	0.0456894	0.0375688	-0.00546347	0.00606041	0.0646555	0.0654208	-0.0151814	0.115675	0.0050666	0.116659	0.0897649	0.0208466	0.0192633	-0.00443738	0.11691	0.0618224	0.0558992	0.137791	-0.00497743	-0.00946995	-0.0160293	0.0863806
1.52973	-0.369853	0.0241296	0.130441	0.176416	0.0276219	0.0112175	0.0491487	0.0933632	0.12137	0.0716967	0.049791	0.11212	0.0176465	-0.0279723	0.051216	0.00432106	0.107577	0.00360758	0.044264	0.0395744	0.0351328	0.0260021	0.0285072	0.111293	0.111394	0.0726868	0.172825	0.07479	-0.000541403	0.044088	0.0798362	0.0237212	0.0298852	0.0582299	0.112082	0.118705	0.0182773	0.00754102	0.0199634	0.12935	0.160478	0.103049	0.141246	0.111771	0.0535209	0.101661	0.120808	0.0871974	0.113851
1.53616	-0.371688	0.0728152	0.0880054	0.0973647	0.151655	0.0375172	0.0343929	0.0622413	-0.00298782	-0.0159662	0.115515	-0.0074043	0.052717	0.0144188	0.0636485	0.0614036	0.0536857	0.111899	0.11941	0.0313376	0.066292	0.0540293	0.0335446	0.0834243	-0.0366829	0.0380803	0.0760752	0.0481595	0.101325	0.0898204	-0.00738507	0.0651818	0.0648925	-0.000709893	0.146597	0.0473276	-0.0687805	0.00289649	0.103096	0.0277787	0.118365	0.0392792	-0.0643992	0.14732	-0.00285179	-0.00308383	0.0688704	0.130508	0.0707107
1.54259	-0.267318	0.111943	0.212543	0.134825	-0.00106061	-0.047625	0.083101	0.0590661	0.0548167	0.0816726	0.09749	0.0894274	0.0290436	0.058813	0.0273559	0.0223756	0.101434	0.0903905	-0.0703638	0.0228738	0.063277	0.0961448	0.0838702	0.0366186	-0.0433894	-0.0673882	0.0520405	0.108971	0.0277851	0.144775	0.0130556	-0.0498181	0.0728203	0.0640113	-0.000183972	0.10955	-0.0380812	0.0974756	0.0491973	0.0142703	0.0824718	0.0787709	0.104688	0.00221556	0.0192639	-0.058457	0.0831673	0.0364429	-0.00971756
1.54902	-0.383968	0.0146835	0.0643211	0.0838765	0.0260593	-0.0103665	0.0639202	-0.0575769	0.10896	0.0289528	-0.0811216	0.0864719	-0.064424	-0.0430815	-8.19781e-05	0.0448628	0.0479284	0.0534338	-0.0733941	0.0937592	0.0671035	0.0113352	0.0429194	0.0542162	-0.0129957	-0.0335807	0.0441709	0.0620248	0.0701788	0.0234973	0.0764288	-0.0235384	0.160574	0.117216	-0.0512517	0.00950783	0.0967361	0.0788623	0.0959661	0.00347276	0.0272361	-0.0576288	0.0285181	-0.0907592	-0.0314757	0.0425008	0.0425524	-0.0329022	0.0260669
1.55545	-0.327654	0.0538428	0.137728	0.0762882	0.00540505	-0.0023709	0.164274	0.0910896	0.0906915	0.102182	0.0861134	0.0993973	-0.0515279	-0.0516069	0.124518	0.113557	0.11971	0.087619	0.116547	0.0855615	0.0571314	0.1194	0.0305467	0.0778805	0.0114073	0.0593605	-0.028996	0.101218	-0.0321024	0.0725454	0.0244883	0.0430703	0.0828012	0.0156779	0.103352	0.109576	0.0556725	0.0962741	0.0731199	0.00773742	-0.0665032	0.161612	0.0195142	0.107075	0.0655673	-0.0355885	0.108366	0.0432063	0.0213297
1.56187	-0.243596	0.0631453	0.101568	-0.00448002	0.150759	0.0479326	0.0668347	-0.0131955	-0.0220154	0.0660343	0.0523321	-0.0631091	0.0619685	0.10063	-0.00233966	0.0968786	0.108251	0.110598	-0.00444935	-0.000683299	-0.0364571	-0.0408935	-0.0353002	0.0258063	0.0584251	0.0537122	-0.00471279	0.0711136	0.0635186	0.0670862	0.0242652	0.00409786	-0.0135572	0.0190716	0.056482	0.0812624	0.0595718	0.120692	0.0832275	0.0542654	0.0420527	0.0584175	0.0159902	0.051927	0.0537137	0.0707146	0.0191681	0.0604149	0.119065
1.5683	-0.280161	0.1262	0.0849338	0.187301	0.131659	0.170679	0.0713056	0.125395	0.115135	0.100021	0.0384817	0.101464	-0.0537989	0.0151981	0.0232566	0.109824	0.0341977	0.0349988	0.0375294	0.00361381	0.0155325	0.0996221	0.0591597	0.0553599	0.0133235	0.113066	0.0465826	0.129426	0.0347216	-0.0423261	0.133592	0.0216927	0.0673507	-0.0250586	0.0221516	0.0859019	0.00312529	0.174625	0.00363995	0.0586408	0.0779968	0.162087	0.112801	0.117192	0.124537	0.108805	0.0585113	0.205432	0.161516
1.57473	-0.375148	0.00855377	-0.0498772	-0.0956288	-0.0493674	0.0301223	-0.0688711	-0.0262394	-0.0725525	0.0887573	-0.067075	0.0150173	0.118612	-0.00484379	0.0125308	0.0854824	0.00573015	0.110602	-0.0672763	0.120747	-0.0314797	0.141748	0.0386265	0.0251673	0.0755077	-0.0327995	-0.017163	0.103688	0.00979359	0.0289529	0.0204543	0.051523	0.00722532	0.018174	0.00327872	-0.0674617	-0.0111931	-0.0107555	-0.00690612	-0.0280208	-0.0687207	-0.0420065	-0.0385282	-0.0590271	-0.0649956	-0.0342943	-0.0496833	-0.0686418	-0.164339
1.58116	-0.283235	0.0122779	0.0101565	0.0300845	0.047412	0.108968	0.0993185	0.05016	0.0776196	0.126494	0.0800094	-0.00602897	0.023562	0.0431671	0.106051	0.0585083	-0.0283008	0.0663107	0.122244	0.000258549	0.082229	0.064292	0.0646144	0.0373463	0.0652596	0.0791986	0.117789	0.199718	0.094388	0.142237	0.163195	-0.0179222	0.0546756	0.0241589	0.0700017	0.0408564	0.141425	0.0103085	0.0262806	0.0159853	0.137987	0.0655158	0.112077	0.098842	0.0934541	0.0368439	0.0544287	0.0567654	0.0254418
1.58759	-0.419359	0.146563	0.0223959	0.00900238	0.0304561	0.0681379	0.0845575	0.0901934	0.0951798	0.0626384	0.0148825	0.125878	0.0484906	0.0623167	-0.0340906	0.0711368	0.0884191	0.0975963	-0.00812592	-0.000344125	0.0278411	0.04564	0.00223525	0.0339309	-0.0113628	0.000654145	0.0317721	0.0871453	-0.0210202	0.0249615	0.0726479	0.0471224	0.0512734	0.0060505	0.021028	-0.0109071	-0.0382838	-0.00302094	0.0456646	0.0492401	0.0826316	0.122728	0.131736	0.0821537	0.0839306	0.0248343	0.101855	-0.0085278	0.0992627
1.59402	-0.347998	0.0599166	-0.00917101	0.0568946	0.0807329	0.0918615	-0.0157777	-0.0887015	-0.00270912	0.0435595	0.0783905	-0.0182692	0.0544667	-0.0898207	0.0490784	0.0965193	-0.0255327	0.0479248	0.0827638	0.082809	0.064282	0.0597579	0.0632306	0.0640166	-0.0244988	-0.00853938	0.0656995	0.056732	0.0863456	0.131875	0.0804972	0.0843233	0.0826885	0.125811	0.00770886	0.098467	0.00107435	0.109155	0.0416167	-0.00676227	0.0695596	0.144975	-0.0389137	0.138815	0.0716172	0.107534	-0.0107603	0.0232243	0.00923131
1.60045	-0.364268	-0.0164924	0.0552196	0.0330832	0.0663873	0.109931	0.0653511	0.064797	-0.00336725	0.0840593	0.073557	-0.00451595	0.0286365	0.00323043	0.0349918	0.0522449	-0.0282459	0.101978	0.090285	0.0540677	0.14498	0.0306445	0.106824	0.0889589	0.125305	0.0233809	-0.0278444	0.102285	0.0293602	0.0659317	-0.0298768	-0.000124786	0.0719537	0.0482442	-0.0219592	-0.0120601	-0.0233459	-0.0237263	0.0412426	0.0380184	0.00522518	0.0561816	0.00146205	-0.0688396	-0.0377718	0.0775463	-0.0123405	0.0482105	0.0110121
1.60688	-0.400142	-0.0264103	0.115253	0.0658905	-0.018773	0.068895	0.0830853	0.0311832	0.0461782	0.033486	0.0269471	-0.0283112	-0.00580987	0.0775353	0.0135095	0.0354465	0.148218	0.127449	0.0607634	0.0165416	-0.0559559	-0.0468917	0.00678533	0.0173452	-0.0156537	-0.0170853	-0.00847323	0.0639734	0.00816361	0.0813237	0.0234111	-0.104179	0.0686433	0.0291783	0.0672041	-0.0234489	0.0425	0.013566	0.0178996	0.0601483	0.0648338	0.087969	0.055483	0.0573636	0.0385675	-0.0179299	0.0512495	-0.0451733	-0.000253146
1.61331	-0.272387	0.0899656	0.228846	0.0448714	0.0582745	0.120659	0.00341965	0.016134	0.104472	0.100804	-0.0238991	0.144788	-0.0011383	0.110717	0.104382	0.121944	0.0812575	0.0220991	-0.0232791	0.103919	-0.0179458	0.0505618	0.0394961	0.0726119	0.0947363	0.0514667	0.0722203	0.112333	-0.00863907	-0.0154455	0.0881017	-0.00142692	0.0378798	0.0777345	0.113784	0.163249	-0.0189202	0.163411	0.150116	0.103108	0.14802	0.14092	0.0843648	0.106878	0.0683038	0.0155495	0.144121	0.0738383	0.146456
1.61974	-0.330745	0.0374359	0.0773255	-0.032732	0.0230593	0.0583767	-0.0349548	0.0840531	0.0741185	0.0701077	0.0920505	0.0315244	-0.08486	0.0548305	0.0254058	0.100893	0.0577071	-0.00897145	-0.0466516	0.171071	0.00538437	0.0797639	-0.00490487	0.0761591	0.0258655	-0.0537169	0.102381	-0.00668943	0.0720026	0.0884196	0.0676655	-0.0251271	0.134661	0.110503	-0.021641	-0.0499557	-0.0345273	0.0620005	-0.00684171	0.126851	0.0193405	0.05862	0.0396265	0.0518449	0.132287	0.0366757	0.0551165	-0.0283396	0.0603037
1.62616	-0.288176	0.134879	0.0157418	-0.00137247	0.0479852	-0.041872	-0.0880775	-0.0256144	0.00182056	0.0113571	-0.0842453	0.0611652	-0.023872	-0.0106071	0.0503047	0.0577845	0.0165139	0.160209	0.00862825	0.027831	-0.0053946	0.00786772	0.0468839	0.0193849	0.056084	0.0387324	0.0669082	0.118547	0.0613071	-0.0457473	0.0467442	0.0122813	0.0303218	0.0330842	0.0531497	-0.117849	0.0787875	-0.0842288	-0.0279215	0.0801067	-0.021951	0.00363891	0.0214467	-0.0398468	0.00539022	0.0211188	0.0504799	0.0207543	0.0567272
1.63259	-0.449857	-0.00619904	0.0225661	-0.0690768	-0.0187236	0.00986359	-0.0703862	-0.024721	0.0256654	-0.0052599	0.0108278	0.0444499	0.0429286	0.0300748	0.0148896	0.181605	0.131182	0.0435922	0.0394093	0.110948	0.0742541	0.0154501	0.0132779	-0.0171405	0.0593832	-0.0455984	0.0200534	0.0572922	-0.00161971	-0.00705791	-0.0118524	0.0687818	0.16254	0.0653204	-0.00526337	0.0188121	0.0290369	0.00587899	-0.0170719	-0.0740141	0.0290606	0.0517195	-0.0442791	0.00171376	-0.0856251	-0.0449132	-0.0144526	0.0223458	0.0797089
1.63902	-0.308245	0.0751089	0.0989123	0.0343131	0.0155779	0.0723312	0.069807	0.0676875	0.0948418	0.114884	0.0901301	0.0480218	-0.0115957	0.0475768	0.0342153	0.00711462	-0.0127104	0.11315	0.0121055	0.031716	-0.031987	0.0187188	0.0714974	0.00806782	-0.0118214	-0.0321341	0.154923	0.0404068	-0.000956238	0.0546262	-0.033383	-0.0431197	0.0454236	0.102569	0.0360211	0.0810601	0.0420118	0.057571	0.0589	0.0584102	0.0484722	0.153631	0.0660939	0.0704492	0.106494	0.0635474	0.0299363	0.0756666	0.100736
1.64545	-0.330921	0.0699303	-0.0690912	0.0525284	-0.000437973	0.0652243	0.122925	0.0352546	0.115405	0.0811151	0.131816	-0.00960093	-0.0509574	-0.0158098	0.0615784	0.119922	0.0974537	0.103471	0.0250999	0.137203	0.0131564	0.0013716	0.0772712	-0.00545052	-0.0205248	0.100768	0.0872909	0.0312015	0.0497004	0.137084	-0.00587001	0.0482961	0.0144805	-0.00363789	0.109714	-0.039549	0.114208	0.029388	0.0570877	0.00498954	-0.0144483	0.0894548	0.0356649	0.134777	0.0942773	-0.065672	0.0300702	0.00168524	0.0901902
1.65188	-0.36105	0.047953	0.0447666	-0.0402458	-0.0255385	0.0129909	0.0152203	0.050644	0.0971452	0.125214	0.0414474	0.00153776	0.0297283	-0.0663229	0.0817069	0.13057	0.18645	-0.0219239	-0.00374765	0.0873149	0.0254032	0.0470746	0.0745748	0.0351906	-0.0148174	-0.0784734	0.0230624	0.0219	-0.00184073	0.16841	0.0755919	0.031361	0.0916586	0.0693077	0.00984439	-0.0144946	0.000964744	0.0726937	0.023766	0.0444592	-0.0761035	0.0682216	-0.0132615	-0.00562281	0.0354039	-0.0386968	0.0793932	-0.0295562	0.140261
1.65831	-0.292826	0.0620264	0.0419314	0.0508801	0.0116555	0.0199949	0.0343839	-0.0604064	0.0351221	0.0168385	0.0274389	-0.0481854	0.0687588	0.0442918	-0.0193329	0.0549487	0.0864362	0.0207832	0.055375	0.079399	0.0171065	0.00878475	0.0570489	0.105138	0.0201915	-0.0257692	0.000573652	0.0288327	0.041548	0.0744496	-0.0358293	-0.000265624	0.0571901	0.0371529	0.0114038	0.0113395	0.0890256	0.0808706	0.0339257	0.0429239	0.00146272	-0.012659	-0.0183404	0.0946965	0.00479103	0.0145907	0.0576896	0.0463524	0.0394203
1.66474	-0.376113	0.0432779	0.0431599	0.0165907	0.0487242	0.114433	0.0919226	0.0477454	0.0711659	0.106835	0.0558423	0.066596	0.0876197	0.104209	0.0183398	-0.0411381	0.0126302	0.00212568	0.0265015	0.141766	-0.00831759	0.177438	-0.00554297	0.0487977	-0.0171175	0.0203453	-0.0344481	0.130116	0.0400009	0.0886835	-0.0117881	-0.0137292	0.0715276	-0.0250519	0.0455593	-0.031499	0.0399226	0.0537874	0.0322758	0.087511	0.0679236	0.0630125	0.163939	-0.000227303	0.171707	0.0452735	0.1453	0.0659619	0.0235123
1.67117	-0.283621	0.0752208	0.0134929	0.0943431	0.0700857	-0.0235965	-0.0807048	-0.0416316	0.136686	0.0788261	0.0879666	0.16398	-0.104596	0.039759	0.0133219	0.059178	0.0469922	0.0408132	-0.00436443	0.0318673	0.0603144	0.0831821	0.127614	0.117341	0.0348186	0.123495	0.0178331	0.062811	0.105083	0.0405963	0.109585	0.0315686	0.064195	0.0644906	0.138574	0.107845	0.025571	0.0574815	-0.0330459	0.048922	0.127133	0.0136487	0.0714749	0.110842	0.0979007	0.0186975	-0.0467198	0.107683	-0.0287408
1.6776	-0.356092	0.0376037	-0.00630741	-0.0164115	0.0279129	0.0447271	-0.071872	-0.0589571	-0.0190717	-0.0345935	-0.013234	-0.0376647	-0.0370836	-0.0297944	0.0560579	-0.104191	0.0877445	0.127702	0.0743451	0.0557635	-0.000399802	-0.0264666	0.00374297	0.0250968	0.0290839	-0.0324234	-0.00487849	0.0829915	0.0160946	0.202774	0.0867199	-0.0242105	0.0472197	0.0482713	0.0185456	0.00361417	0.0703695	-0.0286876	0.0498935	-0.0657292	0.0539394	0.0392776	0.00712178	-0.0540843	0.0626603	0.0307391	-0.0599606	0.0357346	0.0035515
1.68402	-0.302241	0.00948868	0.0987894	0.181005	0.136204	-0.00851874	-0.0216796	0.203246	0.0445833	0.0772228	-0.00454193	-0.0637975	-0.0833722	0.0422988	0.0280723	0.0636768	0.0873863	0.0662579	0.0178299	0.0289086	0.000869895	-0.0159245	0.0942828	0.0476266	0.0445473	-0.0248189	0.0632621	0.0675486	0.0445878	0.120889	-0.025375	-0.0198717	0.0418418	0.130507	-0.0040795	-0.00268204	-0.0683636	0.0706017	0.00168038	0.0810702	0.141026	0.118533	0.0914439	0.0747841	0.0258478	-0.0395918	0.155321	0.0412792	-0.0024258
1.69045	-0.273868	0.119903	0.07777	-0.0208292	0.0724049	0.0220772	0.0196657	0.0661053	0.10934	0.0813939	0.0717566	0.0189383	0.00589153	-0.00204403	-0.0536492	0.108604	-0.0120497	-0.00336066	0.00360369	0.0373488	0.00562217	0.0777723	-0.110354	0.148705	0.0909848	0.0958497	0.0654509	0.082924	0.0255741	0.0577412	0.0397146	0.00498983	0.0985651	0.0430563	0.0925566	0.0747406	0.0444961	0.078713	0.0291878	0.17568	0.120742	0.08526	0.0285858	0.0899259	0.111593	0.0242509	0.0769317	0.0624087	0.00565479
1.69688	-0.368598	0.0432219	-0.037723	-0.0224489	-0.0190058	-0.0875952	-0.0644873	-0.00298107	-0.0543342	0.0737599	-0.118972	-0.0135925	-0.0237086	-0.0113386	0.00508974	0.141016	0.00837445	0.0521631	-0.0618897	0.0562723	0.04559	-0.017918	0.0561524	0.0985819	0.106968	0.027073	-0.00327541	-0.0244336	0.0756506	0.179518	0.0607818	0.0672227	-0.0464302	0.0442569	-0.0721899	0.0540749	-0.0292796	0.11689	0.0698325	-0.0670478	-0.0522281	0.161949	0.0629919	0.000669102	-0.0512821	-0.00827776	0.0364805	-0.0473718	0.0331405
1.70331	-0.369644	0.0822376	-0.0165996	0.0808492	0.0375213	0.00723401	0.0712816	0.0805294	0.118796	0.0817255	-0.0136116	-0.00781576	0.0124424	-0.0397212	-0.0378749	0.0563607	0.0277525	0.0576381	0.0291662	0.0646422	0.0424863	0.0488084	0.0477361	0.0375419	0.0362961	0.115243	0.0693	0.0916754	-0.0342301	0.0595855	0.0692876	0.0516935	0.0792194	0.0447498	0.0644766	0.0591908	-0.0147469	0.140447	0.0478695	0.102983	0.0954017	0.0599713	-0.079938	0.0991956	0.0338109	0.0353416	0.00446981	0.0268738	0.0345987
1.70974	-0.359199	0.0186233	0.0657954	0.124266	0.0915547	-0.00284	0.0963808	-0.0160277	-0.0276553	0.119251	0.0696166	-0.0604961	-0.0717089	0.00277924	0.0150771	-0.0369445	0.0255074	0.0634639	0.0303462	0.0559149	0.132147	-0.00385915	0.048117	0.100667	-0.0377963	0.0578405	-0.0168573	0.0130811	0.064928	-0.00788155	0.0857542	-0.0843777	0.0521151	-0.0189867	0.0643748	0.056558	-0.00899435	-0.0336727	-0.0215461	0.0273407	0.0231828	0.0385324	-0.0137824	0.0390797	0.0240842	0.0521371	-0.00507875	-0.012244	0.0804776
1.71617	-0.333561	-0.0249638	-0.0436677	0.0730947	-0.05384	0.0246286	-0.0143047	0.0668632	0.0280696	0.0145495	0.1346	-0.038968	-0.0548527	0.0694987	0.0135095	0.16355	0.00146113	0.118871	-0.0354557	0.147907	-0.0355313	0.0184295	0.0712309	0.0964536	0.0899596	0.0513932	0.073912	0.00998843	0.0725827	0.0695535	0.0364531	0.0193948	0.0606697	0.043461	0.00372736	0.0162784	-0.116233	0.0332971	0.00344058	-0.0250794	0.126209	-0.0156354	-0.0567236	-0.0110103	0.0235177	0.0347104	0.106581	0.0088534	0.14661
1.7226	-0.423849	0.153068	0.0356935	0.062909	0.0451598	0.0518666	0.06981	0.105032	0.02583	0.121269	-0.00578328	0.0893586	-0.0100362	0.0805879	0.0382471	-0.0313811	0.0308788	0.0392408	-0.0322573	0.00994596	-0.0519883	0.106417	0.0331368	0.144066	-0.0122128	0.0345996	0.0561497	-0.0141046	0.0318475	0.0992921	0.034054	0.0239782	0.0919968	0.0844677	0.142975	-0.114689	-0.0538144	0.17585	0.110992	0.088387	0.0230518	0.161137	0.0616558	-0.00100053	0.00205457	0.089548	0.0628803	0.0287688	0.0686124
1.72903	-0.355788	-0.0210557	0.0175945	0.0374894	0.0913889	0.0595742	-0.0777641	0.0363609	0.0740088	0.122044	0.0800621	0.0193465	0.00427844	0.0121216	0.00608743	0.0938935	0.0658876	0.0576984	-0.0146352	0.045116	0.0554607	0.0461576	-0.0099867	0.0711474	0.0636132	0.0429252	0.100841	0.0126997	0.0291945	0.00977718	-0.0286365	-0.0495365	0.025606	0.105875	0.069642	0.00266139	-0.0390078	-0.0364459	0.0621997	0.0340121	0.0971975	0.0454994	-0.0280084	0.0421065	0.0676942	-0.0479019	-0.0198069	-0.0233355	-0.0187901
1.73545	-0.366152	-0.0290714	0.00428739	0.0493808	0.0113063	0.035904	0.0506232	0.00716693	0.1194	0.0628867	0.0181497	-0.0681284	0.00622262	-0.0195598	0.0565942	0.0715318	-0.00856522	-0.0334246	-0.048476	0.0539346	0.0311255	0.140443	0.0336335	-0.0196509	0.0307975	0.0281568	0.0943462	-0.0519905	0.0483739	0.0276225	0.0559581	0.0224932	0.145765	0.0737268	0.0267853	-0.00724566	-0.0923887	0.0925923	0.0106348	0.0594844	0.0336555	-0.0159724	-0.00267394	0.000504865	0.0537241	-0.0355646	0.00523947	0.0237992	0.0330511
1.74188	-0.31185	-0.032412	0.0939596	-0.00290618	-0.106494	0.0574632	-0.0703531	0.00522817	-0.00484356	0.0315429	0.0154271	-0.0538244	0.00999255	0.00500113	-0.02707	0.0631445	-0.106045	0.0462694	0.0570868	0.116132	-0.0190347	0.012451	0.055692	0.0690283	0.0452556	0.145716	-0.0234038	0.0412605	0.0631318	0.000689119	0.0412768	0.0373256	0.0662625	0.0379894	0.0287044	-0.060767	0.025752	0.0338232	0.0333584	0.0252799	0.0119865	0.0299435	-0.0683686	0.0856081	0.108867	0.06139	-0.0116229	0.0201127	0.0698425
1.74831	-0.29125	-0.095299	0.0865689	-0.00730668	0.0486924	0.110972	-0.0555981	-0.0513647	0.0502188	0.124913	0.0810077	-0.00795021	-0.0330362	0.0147708	0.00135818	0.0923679	0.0129195	0.0491653	0.0846991	0.0283789	0.0517926	0.00912325	-0.0411897	0.0867145	0.124503	-0.0241802	-0.0237667	0.0414343	0.0656186	-0.00254556	0.0868958	-0.0481676	0.0055314	0.0323019	0.0650241	-0.0181813	-0.0832633	0.0588981	-0.0537454	-0.0618104	0.0714752	-0.0265914	-0.0388903	-0.0193585	0.0326674	-0.0225723	0.0515879	-0.021475	0.0369452
1.75474	-0.455779	0.0339194	0.0213566	0.0149882	0.0473944	-0.0147161	-0.0143077	0.0728652	-0.0307177	0.00557462	-0.00367247	-0.0940563	0.00452221	-0.000310972	0.113405	0.140375	0.0286476	0.0478418	0.0233032	-0.0225654	0.00880513	0.0222454	-0.0392647	0.0137524	0.0702725	0.0618909	0.0433308	-0.0504416	0.0698473	-0.00667426	0.0601208	0.00190377	0.0858441	0.0712239	0.0496139	0.0514907	0.0752885	0.0191428	0.0565786	0.0778061	-0.00969369	0.0160143	-0.0128994	0.0657859	0.0036475	-0.0157645	0.0629621	0.0426314	0.032818
1.76117	-0.266625	0.0339194	-0.000466714	0.042102	0.00725865	0.0415007	0.0122315	0.0200699	0.0810658	0.0258662	0.039685	0.0914912	0.0557599	-0.0339818	0.00737377	0.0466155	0.0493333	0.0648703	-0.0080705	0.0305653	-0.0119016	-0.0242941	0.0965888	0.0358909	-0.0049061	0.119367	0.00127949	0.0503882	0.123102	0.0983981	0.0413584	0.0182088	0.1372	0.0882323	0.0298883	0.103005	0.0714772	0.0199439	0.00930698	0.0694106	-0.0140665	0.0813406	0.0788328	0.0646591	0.0478344	0.06139	-0.0459612	-0.00121917	0.0826503
1.7676	-0.321362	0.109505	0.0745659	-0.0807503	0.0875653	0.0287189	0.0506487	-0.00415382	0.0458995	0.0168161	0.0665074	-0.0258311	-0.0248877	-0.0708282	0.0587655	0.0915781	0.0729254	0.0648288	-0.0151412	0.0241183	0.0725437	0.0684069	-0.00722838	0.0546687	0.0111103	0.0128143	0.0298633	0.0374103	0.0193559	0.0856284	0.0378349	-0.0170722	0.0327026	0.0491079	0.0739417	0.0400048	-0.0938252	0.0824547	-0.00015654	-0.0112344	-0.0010744	0.0958822	0.0311591	0.0979536	0.154776	0.0533597	0.019763	0.00107579	0.0320442
1.77403	-0.444997	-0.00419308	0.0938367	0.0646319	0.0742091	0.0288466	0.0595011	0.0323559	0.0482578	0.125515	0.0050107	0.0187301	-0.0577633	-0.10532	0.00289211	0.0326173	0.0124925	0.0864502	0.0376698	0.0522752	0.00957233	0.0452209	0.00607589	0.0821463	-0.0503656	-0.0443721	0.101987	-0.0173946	0.0194664	0.0947129	0.0958866	-0.0284455	0.0513613	0.092847	0.102369	0.0396042	0.00595509	0.0259631	0.050789	0.0458792	0.0586652	0.140581	0.053626	0.0204914	0.0812697	0.0555967	0.114419	0.0256573	0.0757504
1.78045	-0.348593	-0.0307417	0.0131336	0.113731	0.0420928	-0.021066	-0.00248746	0.124701	-0.065875	-0.0112682	0.0165307	-0.0435103	-0.0158377	-0.0161893	0.00711883	0.0720165	0.0499669	0.0236716	-0.0234731	0.00372596	-0.119893	-0.00128901	0.0162045	0.0322368	-0.016106	-0.0676775	-0.0982881	-0.00778949	-0.0329316	0.026732	-0.0035525	-0.0146459	0.00913418	0.0240707	0.0341593	-0.09056	-0.0211522	-0.064647	-0.0211781	0.0234312	0.0442192	0.0765399	0.000149317	-0.0480467	-0.0533022	-0.0314738	-0.000226456	0.000976991	-0.0437163
1.78688	-0.364494	-0.0137113	-0.0136225	0.0420447	-0.0133374	0.0603274	-0.0261046	0.0227638	-0.0228973	0.0424303	0.0152456	-0.0430988	-0.0117366	0.00689493	0.0375571	0.0586457	0.0592908	0.0806659	0.0364916	0.0772491	0.0701233	-0.0594255	0.081023	0.044575	0.0862889	0.0330796	0.00830325	0.0879704	-0.0398128	0.0372174	0.102461	-0.0626393	0.0580882	-0.0420942	0.0492384	0.0114387	-0.00213907	0.108546	0.0466705	-0.0620224	-0.00317208	0.0728198	0.0321332	0.0398609	0.0284878	-0.0173465	0.0100398	0.0092605	0.0869262
1.79331	-0.310868	-0.0146704	0.001263	0.0104501	0.00945267	0.0278589	0.0240652	-0.0164399	-0.00818457	0.0816726	-0.0656757	0.0939665	-0.00521252	-0.00374301	0.121611	0.0289678	-0.0560659	0.00514606	-0.0149159	0.0339206	-0.000179459	0.107842	0.0442145	-0.0134069	-0.106498	0.0374972	0.144547	0.0440005	0.0243581	-0.0217319	0.0852565	-0.0222733	0.0683051	0.148784	0.0366417	-0.0198108	-0.0276288	0.0470927	0.052865	0.0592723	0.00407973	0.0756601	-0.0358039	0.0670609	0.0205572	0.0461686	0.114152	-0.0178231	-0.0190332
1.79974	-0.111511	0.114956	0.0449463	0.042039	0.0360082	0.0270771	-0.0334938	0.161976	0.0177903	0.161663	0.121566	0.0390174	-0.00106223	-0.0564164	-0.0364273	-0.0185968	0.0710246	0.0491766	0.0305696	0.00872237	-0.0487039	0.032388	0.0502548	-0.0182934	-0.00232886	0.0900501	0.0600816	-0.0447153	0.0643478	0.0651116	0.0191196	0.0104603	0.0393941	-0.044813	0.192687	-0.0482272	-0.0244752	0.0226039	0.0249007	0.0807522	0.0376288	0.000866678	0.109707	0.0505699	0.0987238	-0.0411419	-0.0600313	0.0571356	0.097472
1.80617	-0.420614	-0.00775743	0.005705	-0.0163255	0.0115973	0.00770699	-0.0202013	-0.00849909	-0.0364539	0.0285011	-0.0331649	0.0459661	-0.0317922	-0.100349	0.0456428	0.0824973	0.0302035	-0.0860071	0.0769008	0.0654509	0.0475032	0.0352573	0.112775	0.0665974	0.0362353	0.0396738	0.0263199	0.0912266	0.108371	0.0148597	0.052791	-0.0450989	0.0568978	0.067621	-0.00142516	-0.0184807	-0.0746643	0.0513786	-0.022371	-0.0285602	-0.023456	0.0346762	-0.0473889	-0.0634931	-0.0269757	-0.0328398	-0.0413246	0.019708	-0.08711
1.8126	-0.290606	0.0279177	0.0236716	0.0450892	-0.0362439	0.0310853	0.0432536	-0.00118873	0.131269	0.0732777	0.0120457	-0.0582258	-0.0623925	0.0115234	-0.0156688	0.0870199	0.0204393	0.0137244	-0.00686285	0.0608147	0.00894621	0.049137	0.127056	0.0303563	-0.0429309	-0.000870312	-0.00473848	0.0209063	0.0462734	0.119045	-0.00347539	-0.0902508	-0.000867788	0.04029	0.00262946	-0.0307212	0.0860646	0.0212111	0.0687746	0.0185026	0.0223792	-0.0270646	0.0140055	0.0435868	0.0240309	0.0588891	0.0408086	0.0207912	0.0288546
1.81902	-0.248665	0.0619705	0.161403	0.0375869	0.0116642	0.0684259	0.0373232	0.141473	0.110432	0.126343	0.0535119	0.0936911	-0.0350409	-0.0764822	-0.0445731	0.0523585	-0.0295269	0.0591124	0.0108996	0.0458701	0.0376104	0.0994529	-0.00495738	0.0342334	-0.0269816	0.0687699	-0.0100821	0.103688	0.137721	0.0666955	-0.0731484	0.00670706	0.0771979	0.0684915	0.0238414	0.0492099	0.0587381	0.054481	0.103921	0.0779121	0.0693998	0.084317	0.0481017	0.140797	0.0839736	0.0812777	0.0352497	0.0935513	0.0425256
1.82545	-0.216718	0.0237461	0.0478099	0.0554124	-0.00911521	0.01088	-0.0851134	-0.0119563	0.0503878	0.044764	0.0328315	-0.0123532	-0.0416791	-0.000628895	-0.00587633	0.102215	0.162734	0.0522008	-0.0319749	0.156689	0.03415	0.0654669	0.0160538	0.0686735	0.1018	0.0223705	0.0144869	0.0131823	0.0460248	0.00754565	0.0282864	0.0348992	0.144215	0.0595786	0.0234086	0.00389029	-0.0473926	-0.00217804	0.0221806	-0.0138485	0.0678948	0.0293375	-0.0624745	0.0669868	-0.0345756	-0.0417253	0.032316	0.0138921	0.0173019
1.83188	-0.28502	-0.0016917	0.126925	0.0253286	-0.0382633	-0.0385674	-0.0482263	-0.0533672	-0.00561138	0.169606	0.0266221	-0.0240475	-0.0747181	-0.0782427	-0.010437	0.056959	-0.068103	0.0521216	0.0497078	-0.0403565	0.0300366	0.0586618	0.0534654	0.0121379	0.0155229	-0.0377868	0.00619728	0.00841091	0.0670561	0.02896	-0.00612751	0.0120119	0.062075	0.0460047	0.0745494	0.119885	0.112772	-0.0946832	-0.0343676	-0.00874482	0.0151051	0.107712	0.0449476	0.0376074	0.0282742	0.00497839	-0.00405254	-0.00253924	0.0644953
1.83831	-0.326624	0.079832	0.0206945	-0.070129	0.0650487	-0.0234362	-0.0807101	0.0636907	0.0456846	0.0737517	-0.0552974	-0.0278965	-0.0460196	-0.0557089	0.100028	0.0669432	0.0128368	-0.017795	-0.00756456	0.0323396	0.0624305	0.0124215	-0.062769	-0.0147097	0.0303116	0.0591491	0.0757637	0.0110547	0.0441729	0.0607259	0.0909297	-0.0422574	0.0355659	0.0424018	0.00590439	0.0210696	-0.0594026	-0.0983412	-0.0200312	0.086197	0.0112228	0.0135775	-0.0517203	-0.0894921	0.00294152	0.0756288	0.0533317	0.0508482	0.0984889
1.84474	-0.389488	0.0514533	-0.0271944	0.06747	-0.0272175	0.0648581	-0.0246414	0.0511999	0.0127077	0.00158468	0.0213876	0.088875	-0.0230084	-0.0500549	0.0159547	0.0382824	-0.000852793	-0.0448159	0.0143804	0.00725081	-0.0355313	0.0828633	-0.0352383	0.0418168	0.0353989	0.0283816	0.0426507	0.0673074	0.0402767	0.0204562	0.0324963	-0.104747	0.0153786	0.0489327	0.0869011	-0.0422829	0.0419354	0.0256701	-0.0295714	0.0252661	0.0101796	0.0959455	0.00507715	0.00923964	0.0689341	0.112576	0.0724587	0.063186	0.0356951
1.85116	-0.287499	0.00337509	0.10619	0.124261	0.0541862	0.038587	-0.0231458	0.00626805	0.106437	0.113145	0.0536934	0.037506	0.0489047	-0.00660075	-0.0394688	0.0612002	0.0563161	-0.0445934	0.0507474	0.0419094	0.00308277	0.0904753	-0.0236369	0.0151804	0.0546537	0.0508191	0.0913943	0.0872128	-0.0144705	-0.0350753	0.0164975	-0.027425	0.0388658	-0.016416	0.0819363	0.0298489	0.0434981	0.102503	0.0792562	0.0948185	0.0512025	0.0408331	0.112658	-0.00679864	0.100477	-0.00859734	0.0183167	0.0226815	-0.0176294
1.85759	-0.370867	0.00827405	0.0145133	-0.00132661	-0.0125314	0.089701	-0.0423439	0.0229048	0.0844068	0.0622397	-0.0260626	0.0290475	-0.0265501	0.0125967	0.03974	0.0190854	-0.0264556	0.0765709	0.135968	0.0127168	0.0613019	0.049934	0.0413054	0.0750245	0.0647601	0.00635812	-0.0197776	-0.0476342	0.052132	0.0395087	0.0736479	0.0850201	0.0211367	0.0402968	0.0121104	0.014649	-0.0737376	0.101128	-0.051148	-0.0215847	0.0631801	0.084654	-0.00545825	0.0752448	0.0500265	-0.0305469	0.0799472	0.0225803	-0.0260125
1.86402	-0.398082	0.0324729	0.0624684	0.0359729	-0.0476972	0.0335872	-0.0305214	0.0146847	0.044318	0.103439	0.101741	0.0461038	0.0232802	-0.0170439	0.0350782	-0.000494711	0.0577343	-0.02327	0.0596148	-0.0280132	0.0195445	0.0228731	-0.0534292	0.0182047	0.0149898	0.117989	0.0717174	0.145757	0.0759545	0.0196255	0.0374659	-0.0325396	0.0343296	-0.00639066	0.104937	0.0468279	-0.0477712	0.0443195	-0.00974887	0.0285487	0.0220485	-0.0209077	0.0171597	0.126823	-0.00803551	0.00469864	0.0105119	0.0719111	0.0421337
1.87045	-0.303788	-0.0233973	-0.0300674	0.0884433	0.0247383	0.0131473	-0.0733315	0.0280744	-0.0530269	0.112565	0.00337713	-0.0841537	0.0154093	-0.0240173	0.0706281	0.0668177	-0.021649	-0.0774099	0.0098341	0.0128472	0.00203815	0.0532815	-0.00703318	-0.0144893	-0.00396167	0.00571938	0.00911764	-0.0327025	-0.0223195	0.0388048	0.019184	0.0286233	0.0117968	0.0177625	-0.00435323	-0.00496284	-0.0888514	0.0664176	0.0460326	0.0163635	-0.0425368	0.0656503	-0.00295268	0.0413002	-0.0158919	0.00128678	0.0861828	0.0424957	-0.01818
1.87688	-0.300842	0.0413278	0.124109	-0.0104544	0.0402974	0.0779565	0.0609629	-0.0232744	0.0898733	0.115057	0.101053	0.0687959	-0.018961	-0.0194606	-0.0544404	0.0900406	0.0414831	0.0250026	0.104484	-0.00630062	0.00239957	0.0265	0.0140318	-0.056788	0.0466995	0.105324	0.0216822	0.150393	0.0419071	0.0257218	0.0596575	0.0351439	0.0281664	-0.0296462	0.103495	-0.00506398	0.0699527	0.137805	0.0341771	0.1019	-0.0111076	-0.0175975	0.0530451	0.0910447	-0.00178243	0.123946	0.0545216	0.0375582	0.0325105
1.8833	-0.243466	0.0271904	0.0928068	0.0165047	0.0212639	-0.0377569	0.000454821	0.046094	-0.0380948	-0.019889	0.0357591	-0.0743182	0.00188214	-0.0019484	0.0534062	-0.0108857	0.0288125	0.0109341	-0.0460348	0.0216684	-0.0325291	0.106587	-0.0813597	0.133875	0.00109836	0.0605912	-0.0115708	0.0232413	-0.0513923	-0.0114471	0.0729226	-0.0658538	0.0500935	-0.00954137	-0.0807033	-0.0482272	-0.0391008	-0.0621306	-0.00287048	-0.0242034	0.0438773	-0.00170302	0.0744258	0.0928706	0.12303	-0.0855279	0.107158	-0.029724	0.148554
1.88973	-0.338067	0.0940173	0.0762957	0.0301189	0.0450258	0.112873	0.0668768	0.0107516	0.0204183	0.0942915	-0.0149583	0.0287705	0.0326614	-0.0831753	0.0698179	0.126807	0.0430397	0.027857	0.047996	0.114642	0.0426052	-0.00687795	-0.0457573	0.0413643	0.118687	0.178505	0.0523777	0.0812064	0.00857801	-0.00458351	-0.0415842	0.026533	0.103538	-0.036609	0.0878814	-0.0135672	-0.0570063	0.0669675	-0.0178907	0.0826009	0.0246767	0.0230477	-0.00191089	0.0472716	0.0939673	0.05463	-0.0530372	0.0425671	0.125111
1.89616	-0.342831	0.121573	0.0510424	0.0376041	0.0667365	0.0698332	0.130284	0.0125467	0.124103	0.116917	0.0265079	-0.0120811	0.0290817	-0.0493097	0.0381871	0.132515	-0.0324877	-0.0274932	-0.0222672	0.0484139	-0.0396004	0.0757591	0.0247016	-0.0268796	0.0172701	0.0146881	-0.0395689	0.0262951	0.0524635	0.0610462	0.01727	0.0685001	0.0447051	0.0331588	0.0681844	0.0092317	0.0118887	0.0275052	0.0558243	0.0112229	0.0584943	0.0503017	0.118914	0.121979	0.0211876	0.101949	0.0924593	0.0761035	0.0255212
1.90259	-0.337906	0.00832999	0.0894609	-0.00737547	0.00708405	-0.00989739	-0.0600232	0.064797	-0.00512226	0.0373254	-0.0141942	-0.0471527	-0.0294945	-0.0425926	0.0165773	-0.00237294	-0.090373	0.0535959	-0.00778802	0.0215927	0.0577575	-0.0470708	0.0830449	0.0743151	0.0394264	0.048716	-0.0529735	-0.0794512	0.0911268	0.100492	0.0490617	-0.0668743	0.104436	-0.00977764	-0.0326526	-0.0630984	0.0149377	0.0730524	0.0564683	0.0441318	0.00576679	0.107511	0.0135601	-0.0337271	0.00137081	0.00711191	0.0173314	0.0484474	-0.0836922
1.90902	-0.295354	0.0875922	0.0448045	0.0914304	0.057777	0.135264	0.0875254	0.0632121	-0.0234917	0.105502	0.0368862	0.0310409	0.0196512	0.0352399	0.00718624	0.0810074	-0.0326393	0.0678304	-0.0487844	-0.109168	0.111581	-0.00991645	0.0210387	0.0142936	-0.054137	0.139779	0.0310405	0.0524769	0.0172558	-0.00222878	0.108538	0.0889981	0.0552813	0.0131817	0.0221101	0.0879086	0.0181843	0.137063	0.034628	0.064625	0.085009	0.0943932	0.11339	0.13416	0.0905367	0.0864637	0.080583	0.104539	0.0749023
1.91544	-0.267672	0.0447324	-0.0198415	-0.0207088	-0.067653	0.042805	-0.0630023	-0.0467374	-0.0225134	-0.00317438	0.00293796	-0.136968	0.019168	-0.0177514	0.035607	0.0588795	0.0369659	0.02521	-0.0221269	0.0398744	0.144054	-0.0796222	0.0196104	-0.0231459	-0.0486184	0.00499387	-0.0331566	0.062401	-0.0612862	-0.0172899	0.0183172	0.0342766	-0.0293316	0.102447	0.0592381	-0.0538174	-0.0824296	0.0128667	0.0377804	-0.0900352	0.0777349	0.0510438	0.0798668	-0.0912849	-0.00514925	0.0368997	0.00384508	0.0465178	0.0331355
1.92187	-0.222801	0.038267	-0.00484251	0.0060324	0.0444032	0.0982114	0.0344004	0.116699	0.078881	0.117391	0.0162438	0.00621289	-0.0283266	0.0433619	0.035213	-0.0317457	-0.0260974	0.00511589	0.0345546	-0.0143469	0.0366276	0.0571976	0.0722419	0.0300994	0.0628241	0.0831711	0.0478228	0.0488394	-0.0873192	-0.0108733	0.0312088	-0.0111323	0.0577185	0.0564957	0.04843	-0.00819844	0.0701171	-0.0507857	0.0133549	0.0754087	0.00233505	0.0297426	0.0145941	0.0653912	0.0973875	-0.0715211	-0.00506765	0.0667392	0.0681462
1.9283	-0.306136	0.00454187	0.0942717	-0.00608252	0.0320187	-0.0131524	-0.0379001	0.101448	0.0895398	0.049342	-0.0833758	0.116111	-0.00682561	0.142019	-0.123804	0.128943	0.043852	0.046458	0.0487549	-0.00524391	-0.00380311	0.0391931	0.0201071	0.000270585	-0.0573281	0.0297458	0.0313835	0.00243826	-0.0492642	0.0860719	0.0513276	0.0134302	0.0891335	0.0140183	-0.0136177	-0.0330525	0.0528593	-0.0297455	0.00956459	-0.0212527	0.00384004	0.12043	0.0416346	-0.0139379	0.0724938	0.0329204	-0.0215916	0.00303983	-0.0618019
1.93473	-0.356141	-0.038198	0.0420071	-0.0267749	-0.00806762	-0.101422	0.00633864	-0.0977459	0.0185032	0.149699	-0.136324	0.077874	-0.028783	0.0881733	0.0429764	0.0641615	-0.0868607	-0.0389637	-0.0112688	0.00823185	-0.00817651	-0.0141908	0.0216417	-0.0636801	0.0137621	0.00506731	-0.068204	0.0575959	-0.07281	0.0611694	0.0584643	-0.0471348	0.000220407	0.0550046	0.0801921	-0.0882033	-0.079271	0.0800458	0.0612645	-0.0452499	0.0297908	0.0691678	-0.120465	0.0176619	0.124494	-0.0965868	0.0633823	0.0228172	0.0751254
1.94115	-0.361034	-0.0329155	0.0341245	0.0254433	0.00287061	0.0761583	-0.0142994	-0.0230032	0.0104087	0.103793	-0.00950419	0.00999301	-0.0525056	-0.0420662	-0.0827411	-0.0482152	-0.00191342	0.00362644	0.0497909	-0.028955	0.099775	0.0179316	-0.0469366	0.0672638	0.0578249	0.0599347	0.0656738	0.066376	-0.0458096	-0.00997582	0.088342	-0.0642651	0.0806458	0.0979071	0.136136	0.129114	-0.00937797	0.127876	0.0991247	-0.00197673	0.0836638	0.0363029	0.107504	0.0769224	0.140357	0.060487	0.109147	0.0301556	0.0855968
1.94758	-0.35656	-0.104154	0.0700672	0.0121672	-0.05684	0.0833721	0.0491374	-0.0503967	-0.0648923	-0.0366118	-0.0446322	-0.0279653	-0.0376809	-0.0174951	-0.088764	0.140316	0.0710796	0.0804358	0.0582114	0.0636794	0.0099163	0.0249355	-0.0279743	0.111434	-0.0153231	0.0136822	0.0431022	0.0243026	-0.04581	-0.00940561	0.0238617	0.0511623	-0.0251547	-0.00241695	0.021028	0.0136224	-0.0805431	0.0116832	-0.0459071	-0.0424098	0.0466476	-0.00285179	0.0108124	-0.067869	-0.0721252	-0.00301213	-0.108514	-0.0117381	0.0576548
1.95401	-0.339741	-0.0365836	0.0806715	0.00920301	-0.00818402	0.03869	0.0358825	-0.0438388	0.00909691	0.11063	0.0575285	-0.114001	0.060964	0.109141	-0.0927358	0.155193	0.0282067	-0.0119617	0.0222082	0.0226103	0.0631534	-0.00450661	0.0886329	0.0401045	0.0227551	-0.0484358	0.0134754	-0.0159521	0.0270664	0.0018964	0.0519713	-0.00983021	0.0691927	0.0922399	0.0528315	-0.0163496	0.0677921	0.0935665	0.0304635	0.0642977	0.0705629	0.0253453	0.0428718	0.0459806	-0.0597155	-0.0160682	0.0497622	0.00111031	0.0135716
1.96044	-0.269281	-0.0132637	0.0327637	0.0315609	-0.0286055	0.0765245	-0.091019	0.0270399	0.0180645	0.108394	-0.0223944	-0.00919108	-0.0292282	0.00636845	0.0146346	-0.0189019	0.0361806	-0.0160868	0.0809412	0.047772	0.11245	0.0288713	0.00479837	0.0464985	-0.0521537	-0.0479173	-0.0174173	0.0575284	-0.0560902	-0.0620685	0.0659917	-0.0128125	0.0937366	0.0974685	0.109252	-0.0300931	-0.0337102	0.00678184	0.0276146	0.0771607	-0.0344814	0.0599049	0.0459738	0.0133932	0.136583	-0.0185213	-0.00754026	0.0817171	-0.00381463
1.96686	-0.280386	0.1184	0.0433017	-0.07766	-0.0126972	0.0719155	0.0329184	-0.00671216	-0.141893	0.0856931	0.0811892	-0.00974186	0.0957907	-0.181614	0.0242469	-0.0712466	0.0977569	0.022333	0.0217318	-0.0395478	-0.0749523	0.0116048	-0.0506978	-0.013043	-0.00922424	0.00362518	-0.0316421	0.0296915	-0.0415542	0.0391884	0.0670217	-0.0752776	0.0891545	0.0510241	-0.0243684	0.0217968	-0.114582	-0.0155256	-0.00854367	-0.000330774	-0.0111364	0.0102657	0.0314534	0.0200637	0.0646374	0.0808944	-0.0491813	-0.0126511	0.0742028
1.97329	-0.373088	-0.00269872	0.0463072	0.0255981	-0.0390199	-0.0380449	-0.0261279	-0.0212719	0.00679794	0.155429	0.0627485	-0.0282424	-0.0799221	-0.0172148	-0.0080666	0.0149815	0.0690828	0.0478041	-0.0118007	0.073406	0.0407141	0.0361743	-0.0109802	0.0624295	0.0124263	0.0327992	0.0400103	0.112613	-0.0151335	-0.0615652	0.0421137	-0.0311164	0.00338656	0.0661773	0.0190802	-0.0719768	-0.0461919	-0.0511862	0.116982	0.00761751	0.035651	-0.0327435	-0.0557052	0.116271	0.00251435	-0.0997667	-0.00237179	0.0238658	0.0855968
1.97972	-0.276266	0.0542904	0.13286	0.146659	0.0140329	0.0981084	0.080134	0.0768702	0.0542683	-0.0440953	0.132981	0.124086	-0.0567588	-0.0664323	0.00411839	0.0958497	0.110896	-0.112953	-0.0151394	-0.0178717	0.0515898	0.0103295	-0.0284266	-0.0157125	-0.065721	0.0848336	-0.00156379	0.0789051	-0.046998	0.00984405	0.0899985	-0.0248035	0.0465118	-0.03136	0.0317342	0.0246066	0.115404	0.0485511	0.04453	0.0803234	0.0392026	0.13605	0.0668258	-0.0541744	0.0781269	0.0431798	0.116788	0.090879	0.0840592
1.98615	-0.304511	0.0214604	0.0296825	0.0525858	-0.00685421	-0.103319	-0.0718457	0.0350499	-0.0520442	0.0278235	0.00997296	-0.059188	0.019423	-0.0710129	-0.0301789	0.0858774	-0.0687916	-0.049024	-0.0841136	-0.0193615	-0.0414344	0.0520063	0.0577139	-0.0550144	-0.110958	0.00107701	0.0306777	-0.0779749	-0.0541835	-0.0127212	-0.0472103	0.0169684	0.0666991	0.0859114	0.0340575	-0.00952646	-0.165188	0.0157598	-0.0164984	-0.0614645	0.0508207	-0.0300362	0.0121485	0.0554886	-0.0105258	-0.0454886	-0.0186468	-0.0705023	0.00612609
1.99257	-0.36554	0.0416076	0.0146741	0.0705203	-0.00389482	0.0671502	-0.00841261	-0.0804204	-0.0160049	0.172046	-0.0299885	0.0383306	-0.0666457	0.00385254	0.027476	0.00605003	0.133482	0.0564315	0.0341631	-0.073395	0.0729448	0.155159	-0.001215	-0.0494002	0.00716369	-0.00441553	0.00473421	0.0407729	-0.0054335	0.0217831	0.0983928	-0.113383	0.00440787	-0.0667063	0.0506387	-0.0383687	-0.0163977	0.00422364	0.00394966	-0.0329263	0.0891309	0.0566563	0.0160501	0.0220458	0.028734	-0.0107787	0.000316457	0.0827634	0.0553334
1.999	-0.299426	-0.00814096	0.0298055	0.0345538	0.0542938	0.104203	0.0240555	0.0405733	0.0658684	0.0164091	0.0128098	-0.137586	-0.0338349	-0.00346273	0.0275097	0.066082	-0.0708711	0.131914	0.00130282	-0.0209817	0.031712	0.0683263	-0.0152287	-0.00502538	0.0182282	-0.00774932	0.0273315	0.0950329	-0.0261605	-0.0622656	0.0478857	-0.0490225	0.0312093	0.0495465	0.083047	-0.0602886	0.0416996	0.122425	0.0242751	0.0463079	0.0394757	-0.032878	-0.0657431	-0.067885	0.0657705	-0.119487	0.0822229	-0.00774813	0.0089238
2.00543	-0.266223	0.0241855	0.00108331	0.107986	-0.0245491	-0.0360121	0.00784773	-0.00794593	0.0282935	0.0594156	-0.0345497	0.0499528	-0.0203571	-0.0157005	-0.0470858	0.0518143	0.0488652	0.0265562	0.0443212	0.0389325	0.0324349	0.0123113	0.00171159	-0.039386	0.0278152	0.00846565	0.0260399	0.0178811	-0.0733906	0.0451509	0.0433196	-0.0447628	0.00672181	0.104168	-0.00781888	-0.00870011	-0.0712366	0.0380253	0.111173	-0.033687	-0.0570627	0.057131	0.0028581	0.00302984	0.0183443	-0.0166118	-0.0395398	0.00513481	0.0145886
2.01186	-0.305525	-0.0576738	0.044464	-0.00899517	-0.0552192	-0.0127863	-0.0453155	0.0671425	0.0912355	0.0298643	0.0204039	-0.0951563	-0.0546132	-0.138416	0.0610421	0.0106505	0.0453119	-0.103047	-0.0271496	-0.0259389	-0.025361	0.0278048	0.0974935	-0.0535772	0.0344608	-0.0125987	0.0789955	-0.0547406	-0.08088	-0.0265645	0.0393972	0.0345756	0.101742	0.0213247	0.000767677	0.0162804	-0.015021	0.0609664	-0.054558	-0.144189	0.0330228	0.0096565	0.0885607	-0.0616592	0.00469463	0.067247	0.0230649	0.0230195	-0.0541182
2.01828	-0.231621	0.0224593	0.00725502	-0.0147402	-0.00692119	-0.116628	-0.0763008	0.0193811	-0.0564687	0.0286069	0.0578916	0.0809689	-0.0832088	-0.0766668	-0.0582584	0.129326	-0.0662989	0.0151083	0.0138468	0.0202178	-0.020547	0.0250851	-0.036116	0.0168836	-0.0112548	0.0896139	0.0822845	0.0116048	-0.0410841	0.0339756	0.0104679	-0.0873723	0.0872351	0.0344001	-0.00514874	0.0210443	0.00254405	-0.0543362	0.0912343	-0.0315016	0.0448806	0.0263579	-0.0019031	-0.144829	0.0697573	0.053727	0.0610026	0.0620385	-0.0344056
2.02471	-0.344457	0.0191828	0.100027	-0.00155017	0.0525654	0.123548	0.0166956	0.0560956	0.0799186	0.128075	0.000721794	0.161984	0.0427004	-0.00625892	0.0351867	0.0676908	-0.0803327	-0.0133719	0.00107935	-0.0814439	0.0562453	-0.127427	0.0763221	0.116011	0.0417812	0.0693485	0.121047	0.174867	-0.026934	-0.00649122	0.0156306	-0.0268691	0.0731441	0.0142545	0.0470297	0.052319	0.100542	0.130937	0.139647	0.0716005	0.00154261	0.099395	0.0435437	0.00286561	0.0697573	0.0419095	0.109753	0.0570689	-0.00776803
2.03114	-0.319318	0.0204695	-0.0619369	0.00895079	-0.0166285	0.0220524	-0.0452787	-0.00263263	0.0126528	0.085866	-0.00271225	-0.112418	-0.10522	0.0033398	-0.00963423	0.0298237	-0.00406183	-0.00326637	-0.0278514	0.0047982	-0.0563395	-0.0160347	0.000230792	-0.0330623	0.0472053	-0.133272	-0.0335824	-0.0263925	-0.0128677	-0.0418192	0.0727938	-0.02234	0.0172521	0.0140251	0.00866051	0.039404	-0.0705292	0.0144926	0.0571	-0.100169	-0.095555	0.0324467	0.0230538	0.0263476	-0.096399	-0.0172908	-0.0133036	-0.0103514	0.0381009
2.03756	-0.367391	0.0790568	0.011593	-0.00429658	-0.00986302	-0.0577525	0.0196559	0.0203492	0.0162591	-0.0169754	-0.0815373	0.0417697	0.0310596	0.00521986	-0.0573544	0.106965	-0.0554873	0.00794769	0.0240603	-0.0522121	0.10302	0.0108471	0.0375536	0.0801066	0.00891087	-0.0364783	0.0444509	-0.0561106	0.087976	0.0992217	-0.0150023	-0.0737679	0.076659	-0.0366564	-0.0143974	0.0472285	-0.0187774	0.111672	0.00603188	-0.00186607	0.0447208	0.0396843	0.028427	0.0827376	0.0792704	0.0462164	0.115434	0.0524028	0.0184676
2.04399	-0.270536	0.000138339	0.0770891	-0.0207031	0.111345	0.0856889	0.0181701	0.00122862	0.0110668	0.0505689	-0.127822	0.0338604	-0.0523155	-0.0133794	0.0483356	-0.0158507	-0.0128349	0.0549911	0.0575097	0.00977637	-0.0351477	0.0555131	0.0476822	0.0679276	0.115833	-0.10655	-0.0561225	-0.0140658	-0.0196384	0.00316704	0.0832137	-0.0106184	0.0579755	0.0482781	0.134057	-0.056878	-0.0427095	0.0205356	-0.00886569	-0.0228987	0.0803742	-1.46822e-05	0.0674821	-0.045053	-0.00552302	-0.106183	0.023578	0.0131838	0.0506855
2.05042	-0.339532	0.0107114	0.131868	0.0092374	0.002181	0.0576196	0.0255608	0.099166	0.0481985	0.153998	-0.0791015	0.0967844	-0.0373767	-0.0283894	-0.0366486	0.0341667	0.10748	0.0464089	0.0635979	0.109648	-0.121828	0.0448725	0.0575807	0.00435896	0.0987364	-0.0123784	0.0720803	0.00950588	0.0299132	0.0438909	0.0402812	0.038267	0.0911198	0.0710148	-0.033286	0.0131945	0.0366544	0.0496214	-0.0192706	0.0690832	0.0107435	0.0686282	0.0767726	0.0554145	0.0859507	0.055541	0.0252401	-0.0359792	0.0215678
2.05685	-0.38318	-0.0406434	0.140563	0.0673038	0.14814	-0.0101072	0.0329372	0.0587231	0.0605071	-0.000486609	-0.0453437	-0.0543736	0.0425215	-0.00484379	-0.00879036	0.0282982	-0.0245826	0.0207492	-0.0617753	0.0203692	0.0138839	0.0263504	0.0942734	0.0806387	-0.00612756	0.0172319	0.0518433	0.0748187	0.029305	-0.00381269	-0.000900377	0.0657871	-0.0416475	-0.0480248	0.0430324	-0.0744599	-0.0083799	0.0651504	0.0133488	0.0250586	-0.0272073	-0.0213144	0.0762361	-0.0533191	0.0593572	-0.0937982	-0.0505757	-0.0425058	0.0181551
2.06327	-0.342638	0.0677645	0.058017	0.0238465	-0.0332439	0.0219456	-0.120526	0.0437485	0.0122689	0.0565548	-0.0120688	0.0414959	-0.00666222	-0.0651504	0.0790141	0.0430083	0.0833232	-0.0247368	0.0163729	0.0868608	0.0521762	-0.00413856	-0.0495091	0.0230298	0.0615827	0.0198313	0.0789384	0.066926	-0.068637	-0.0655073	-0.0454722	0.0155872	0.0684847	-0.0187911	-0.00390755	-0.0147455	0.0345155	0.068934	0.0313467	0.0737766	0.0483523	0.0193957	-0.0129072	0.0366699	0.076534	0.0902748	0.00396781	0.05585	-0.013676
2.0697	-0.348159	0.0306429	0.155695	0.0225536	0.0360169	-0.0448677	0.00930196	-0.0154054	-0.00550169	-0.00679606	0.0212734	0.00504573	-0.0342041	-0.016555	0.0238719	0.0164054	0.0272977	-0.0744498	0.0796763	0.0933443	0.0620073	0.0066122	0.0396819	-0.04352	-0.00336144	0.0442338	-0.0493788	0.0301014	-0.0322681	0.0403324	0.0568766	-0.0590269	0.0105606	0.0469758	0.0544324	0.0014072	-0.0801428	0.0127174	-0.0670575	-0.0681266	0.0243459	0.0361003	0.0152271	-0.0442878	0.0303373	-0.0054971	0.00277796	0.00699292	0.0225798
2.07613	-0.299972	0.052796	0.0218379	-0.0942327	0.0634366	0.103371	-0.0452682	0.0139268	-0.0318649	0.126065	0.00252227	-0.0457757	-0.0589917	0.0672631	-0.0266612	-0.0402585	-0.049965	0.0365863	-0.00921914	0.0726885	-0.0279972	0.0633946	0.0327194	0.0583933	0.0518739	-0.00484728	0.0425107	0.0124973	0.0350259	-0.0842501	-0.0273018	0.0154711	0.0301422	0.106077	0.0123999	-0.164344	0.0332816	-0.00585408	0.0190987	-0.0571123	-0.00257938	0.109068	0.00963514	0.00636111	-0.0186492	-0.0289649	-0.0140324	-0.00855993	0.0728834
2.08255	-0.340111	-0.0080931	0.0854066	0.0927865	-0.0914995	-0.0884552	-0.015777	-0.0180993	-0.0104835	-0.0335395	0.0186942	-0.141922	-0.0997988	-0.0463187	0.0287286	0.019121	-0.0580217	0.0819931	0.0563869	-0.00894105	-0.0240074	-0.015218	0.0613944	0.0696581	0.0389542	0.0023166	-0.0181431	0.0368991	-0.00949593	-0.084947	-0.0636769	0.015948	0.0163435	-0.0172729	0.0814017	-0.0309467	-0.0257639	-0.0513594	-0.0791829	0.0154644	-0.0513846	0.0749844	-0.0276308	-0.00687277	0.0479842	-0.051705	-0.106945	-0.0421308	-0.0325405
2.08898	-0.346952	0.132817	0.0522425	0.0630237	0.00395884	0.0755081	-0.0334915	-0.00767748	0.0232612	-0.0521667	-0.0906069	-0.0239771	0.0579323	0.000519696	-0.00543386	0.064604	0.0230836	0.0578078	0.0184762	-0.0171359	0.0208094	0.0168749	-0.0110246	0.0377806	0.00867477	-0.0367765	0.0457483	-0.0350376	-0.0544321	-0.0141679	0.00138271	0.008449	-0.0221786	-0.103901	0.0193539	-0.076416	0.00348732	0.0597648	-0.000530646	-0.00327683	-0.0353537	-0.0100213	-0.048264	-0.0213075	0.147774	0.00440295	0.0452705	0.0862153	0.0668217
2.09541	-0.336056	-0.0311252	0.0820418	0.0298839	0.0485672	-0.000444967	0.0314431	0.0630684	-0.0506776	-0.0378387	-0.0324008	-0.0394499	0.0703071	-0.00577009	-0.054373	0.0394011	-0.0180957	-0.0091638	9.69698e-05	-0.0229229	-0.0139385	-0.0200001	-0.0362937	-0.0739604	0.0344136	-0.0063673	0.0287117	0.0430068	-0.0561731	0.144141	-0.00320067	-0.0737383	0.118516	-0.0391729	0.0104363	-0.0100302	0.0101832	0.0105835	0.110355	0.00261065	0.0698105	-0.0545195	0.0761683	-0.0838172	0.120037	0.0728481	0.103127	0.0747167	0.00495036
2.10183	-0.248616	-0.0184343	0.054898	8.09903e-05	-0.0225385	0.0543398	-0.0733089	0.0710756	0.114642	-0.0415357	0.0428613	0.0205874	-0.103047	-0.0404425	0.0170535	-0.00373076	-0.0160439	0.0920798	0.0137618	0.0230251	0.0294944	-0.0270944	-0.00574758	0.0359705	0.0243743	0.125382	-0.011971	0.0376516	0.0178913	0.074256	0.0492848	-0.0404117	0.0119201	0.0625473	0.0734515	-0.0260564	-0.146372	-0.0212756	0.0709671	-0.0112251	0.0639215	0.0665301	0.00875999	-0.00159244	0.0114505	-0.0389765	-0.0687506	0.0681925	-0.0587711
2.10826	-0.395845	-0.0310693	0.0551061	0.121417	-0.0229371	-0.00953124	0.0668512	-0.0575769	-0.00949636	0.0953455	-0.0463565	0.0758823	-0.0463014	0.00843317	-0.00728278	0.0835501	0.0206869	0.0592972	-0.0293379	0.0817522	0.00526075	-0.00239498	-0.0257302	0.0140002	0.12204	0.0205612	-0.00356121	0.0326052	-0.00369259	0.0299772	0.0894536	-0.130874	0.0367105	-0.0892067	-0.052146	0.0402809	-0.0568634	-0.0297874	0.100388	0.0226659	0.0408785	-0.0748745	-0.0909265	-0.068502	0.0238603	-0.08731	-0.0481142	0.0611946	-0.0179469
2.11469	-0.255441	-0.029583	0.133116	0.000218565	0.0379287	-0.128084	0.0506322	-0.0366613	0.0177947	0.0682175	0.016841	0.00511458	-0.0166632	0.070719	-0.0133921	-0.00742778	-0.0612996	-0.0318823	0.0237519	0.0235156	-0.0140796	-0.000989899	-0.0274776	0.0725141	0.034508	0.0409	-0.0442266	0.0645572	0.0191901	0.0919182	-0.00832901	0.00631667	0.0600639	0.0911535	0.0390223	-0.0114826	-0.0550483	0.0875653	0.127147	-0.0183113	-0.0233761	-0.0769047	0.0257104	-0.00415048	0.0111079	0.0406869	0.0719158	0.0354978	0.0300303
2.12111	-0.304962	0.0689792	-0.0107778	0.0626969	0.011606	0.0149703	-0.0866022	0.0323532	0.0589166	0.0178924	0.0347227	0.0296623	0.0216559	0.0184968	0.0382134	-0.0239567	0.0440447	-0.0119051	0.0776007	0.0242879	0.053102	-0.0407046	-0.0061999	0.0305519	0.0556118	-0.0433617	-0.0678726	0.0182573	0.101767	0.0872791	0.053675	0.107082	0.0677768	-0.0204643	-0.136691	-0.0647784	0.0621874	-0.0463686	0.0509055	0.0271287	0.0141929	0.0084381	-0.0622635	-0.0712163	0.0417207	-0.0427079	-0.00364346	-0.0838888	0.00426095
2.12754	-0.241905	0.127303	0.0745187	0.0792639	0.0831773	0.0414512	0.0757044	0.0635551	0.14122	0.00570281	-0.033241	0.0846818	-0.0583944	-0.0239558	0.0294524	0.0900644	-0.00178961	0.0792141	0.0236116	0.0733486	-0.00565457	-0.0408738	0.0265378	-0.0286532	-0.0225491	0.0030421	0.0571555	0.0906766	0.0341138	-0.0824656	0.0796603	0.0267406	0.0759969	-0.111234	0.0229471	0.00807866	0.115146	-0.0187174	0.0779928	0.0658191	0.0455644	-0.030715	0.0265855	-0.00920044	0.0204074	0.012513	0.0561316	0.0396901	0.0526944
2.13397	-0.339339	-0.0732098	-0.0271092	-0.0568358	-0.0917235	0.0712653	-0.0231511	0.048506	-0.100004	-0.0397208	-0.050139	-0.0709496	-0.0208023	-0.00058108	0.0502109	-0.00504103	0.0384257	0.0124198	-0.0497668	0.0318828	0.00310495	-0.0741022	-0.00285599	0.0646986	0.0738613	-0.0102797	0.0257856	0.0501081	0.0773639	0.0311845	-0.0486093	0.0698269	0.0354742	-0.00158037	-0.0183087	-0.0651809	-0.0097948	-0.00925518	-0.0608691	0.0833662	-0.0374003	0.0172327	-0.0517958	0.00492984	0.0832038	-0.125712	0.00689041	0.00797494	-0.0737515
2.14039	-0.231186	-0.0354647	0.0579602	0.0536896	0.0886711	0.0720185	-0.0025055	-0.0644087	-0.0206532	-0.0212217	0.0601839	-0.049423	-0.0522774	-0.0869869	0.00232953	0.043427	-0.0168563	-0.0547064	-0.0294228	0.0859372	0.0461321	0.0234812	-0.0670619	-0.0122358	-0.0120575	0.00354285	0.0967065	-0.0272799	0.00161391	-0.0437762	-0.0157105	0.0289347	-0.0155081	0.0121292	0.0390381	0.0590138	-0.0232413	0.0211692	0.066493	0.00838747	-0.03378	-0.030783	0.0128127	0.0677189	0.0173936	0.0517458	0.0271885	-0.0232343	-0.0317616
2.14682	-0.30575	0.0611953	0.067667	0.0658962	-0.00691241	0.0549652	0.0905015	-0.0189928	-0.000199722	0.0242995	0.0369389	-0.0166873	-0.0015835	-0.0691669	-0.12032	0.0923798	0.0611638	-0.029043	-0.00374765	0.0308653	-0.011258	0.0271179	-0.0685077	0.00588476	0.0393319	0.163089	-0.0369799	-0.00391064	0.080266	0.0330323	-0.0063678	0.00258819	0.0214185	0.0360868	0.0370587	-0.0714771	0.158316	0.0654672	0.0805656	0.00412281	-0.0223328	0.0298106	-0.00576036	0.00989768	0.0794632	0.132703	-0.0304524	-0.0708701	0.073419
2.15324	-0.256631	-0.0292871	0.0220743	0.0691528	-0.170692	-0.00825554	0.0181837	-0.0411422	0.0385224	0.0282223	-0.0063278	-0.0142105	-0.039473	-0.00585554	-0.0118245	-0.0324576	-0.0208088	-0.0233945	0.00023731	-0.0957494	0.0418823	-0.0204783	-0.0246923	0.00328568	-0.0615854	0.0807787	0.0519776	0.0677173	0.106354	0.0471924	0.114396	0.0341605	-0.0195513	0.0728631	0.00922379	-0.0172265	0.100126	0.0554551	0.00590307	-0.0190859	0.0383702	-0.0551983	0.0177483	0.0894983	0.0186973	0.0933273	0.0344801	0.0635931	-0.00644856
2.15967	-0.287129	0.0714408	0.0296163	0.00170069	0.0025302	0.0207767	-0.0969366	-0.0501893	0.115025	0.0382816	-0.0189369	0.0477546	-0.0766354	-0.0740792	-0.0279212	0.0503786	0.0247772	0.000945504	-0.0120537	0.0543494	0.00284498	-0.0451875	0.0658381	-0.034952	0.0683899	0.020993	0.0430964	-0.0222048	0.010761	0.0628202	0.0985859	-0.0095856	0.0695519	-0.00364468	0.155053	0.0263119	-0.0138253	-0.0101818	0.0433892	-0.00359954	0.0334047	-0.0121195	0.0795491	0.0840206	-0.0253828	-0.155515	0.0707779	0.0517588	-0.0182594
2.1661	-0.225731	-0.00424095	-0.00790472	0.0300043	-0.000603791	0.0381713	-0.0644663	-0.00836622	0.0596844	0.0485139	0.00017727	-0.0134548	-0.0674332	0.0623167	-0.0829697	-0.0367767	0.0521153	0.0451345	0.0416011	-0.0033994	-0.00299628	0.0562905	-0.0181822	0.0617722	0.0287732	0.0112164	0.0700572	0.0312301	-0.0696873	0.0189814	0.107658	-0.0704743	0.0172416	-0.00360398	0.0317056	0.0345895	-0.015109	-0.014599	0.0365875	-0.011451	-0.0542236	0.00593486	-0.0314725	-0.0586325	0.0465737	-0.0283815	-0.0612323	0.0676176	0.0468759
2.17252	-0.161048	0.0116146	0.0458438	0.0825721	4.51817e-05	0.0408009	0.0506615	-0.0188464	0.0275301	0.0705512	-0.0137258	-0.0328438	0.0719046	-0.105723	-0.00414752	-0.00792441	-0.015548	0.0108964	-0.0531055	-0.00535877	0.0475429	-0.102409	-0.00356543	0.0281824	-0.0584887	0.0544978	0.0188447	0.108112	-0.0392046	0.0890566	0.0296039	-0.0723991	-0.0416475	0.0013951	0.0350823	-0.0251016	-0.00177704	0.0991614	0.123305	0.0305127	0.114864	0.00208666	-0.0249975	0.0147754	-0.000552881	0.0360843	-0.00752916	0.0805994	0.101059
2.17895	-0.269153	0.105661	-0.0606139	0.0406084	-0.0176585	0.0323401	-0.0423056	0.0234552	0.0270958	0.00092137	-0.0131051	-0.0183348	-0.059768	-0.0598622	-0.0686955	0.0631986	0.0678017	-0.0859505	-0.0182805	0.00836224	0.015114	-0.0420998	-0.0538909	0.0473149	0.0200089	-0.0441651	0.0404561	-0.0154122	-0.0304444	-0.00630818	-0.0311943	-0.00829583	0.0142092	-0.0480383	0.0446492	-0.0600378	-0.026855	0.0211873	-0.0450822	-0.00478436	-0.00223751	0.00857736	-0.0552077	0.0873439	0.0249934	-0.159151	-0.110317	0.00841417	0.0014039
2.18537	-0.317677	0.0100003	0.0144377	0.00918581	-0.0516196	-0.0504892	0.0226238	0.0705943	-0.000190773	-0.051595	-0.134041	-0.00856984	-0.0566335	-0.0317736	0.00439232	0.0434812	-0.0075463	0.0992555	0.0879564	0.0221197	0.0203117	-0.0606121	0.0290121	0.0302311	0.0626079	0.0348111	0.0458254	0.00960711	0.0610032	0.0377841	0.00196208	-0.017512	0.044131	0.00684638	-0.0252786	-0.0365875	-0.0376145	-0.0782333	0.0236495	0.0199504	0.0122484	-0.0382184	-0.0288158	-0.0591092	-0.0561128	-0.0225325	-0.00374398	0.0045575	0.071177
2.1918	-0.375518	-0.00519202	0.0640846	0.00772662	-0.0408065	-0.0330985	-0.0393618	0.00585589	0.0413654	-0.0313787	0.00253687	-0.0569193	-0.103481	0.0533264	0.0645714	0.104374	0.0673197	0.0793688	0.0961775	0.0203117	0.0345907	0.0110164	-0.0144843	0.0637323	-0.0428501	-0.0144036	0.0571555	-0.0515181	0.00796979	0.028513	0.0364531	-0.0356998	0.0519002	0.000315475	0.0163241	0.00805337	-0.0693833	0.056866	-0.0533652	-0.0736775	-0.0195736	0.0685586	-0.0147409	-0.0434655	-0.0878158	-0.00492167	-0.0224209	-0.0125821	-0.0601699
2.19823	-0.243917	0.0929705	0.0688293	0.0359672	-0.0483956	0.121231	-0.0113466	0.0737668	0.0587566	0.0986131	-0.0457067	0.0262936	-0.00417429	0.00325434	0.0190489	0.0859011	-0.0584898	0.0222198	0.0264184	0.088181	-0.0570671	0.0293692	-0.0241512	0.0829809	0.0940815	0.0414698	0.0187875	-0.00617315	0.132083	-0.00382323	0.0373372	0.0320825	0.0296492	-0.030753	0.0739417	0.0293978	0.0256424	-0.0845275	-0.0123278	0.0489312	0.0945805	0.077418	0.0297708	0.039894	0.084647	0.0577701	-0.0116118	-0.047917	-0.0413054
2.20465	-0.278519	0.0738943	0.0701902	-0.0104085	-0.00487543	-0.0179673	0.0329319	-0.0392807	-0.0325689	0.0527602	-0.000109593	0.00662598	-0.010242	0.0638926	-0.0725135	-0.00373076	-0.00538398	0.0406435	0.0337403	0.0408554	-0.0290243	-0.0196616	-0.0385997	-0.127081	0.00908611	-0.0347468	0.1369	0.0222425	0.0600087	0.0140326	0.0181712	0.0797028	0.0288954	-0.0385591	0.069642	-0.0386681	-0.0130796	-0.00906396	0.00262797	0.0218866	-0.0553579	0.0876984	0.063867	0.0135745	-0.00482888	-0.00955609	0.0145017	0.0312364	-0.0625013
2.21108	-0.357509	0.0076027	-0.0318633	-0.0117301	0.0289023	0.0245791	0.050648	0.0478837	-0.0720041	0.0134202	-0.0418715	-0.0211576	-0.0210417	-0.0561738	0.033953	-0.0120401	0.0497603	0.000866301	0.0181973	-0.0388695	-0.0211462	0.0542084	0.0389549	-0.0214428	0.0570284	0.0031801	0.0146526	-0.0449903	0.0390607	-0.00286937	0.103041	-0.036189	0.0935885	0.0012063	0.0872608	-0.103125	-0.0295918	0.0116176	0.166851	0.077276	-0.0153495	0.055305	0.0634972	0.0516065	0.0357776	-0.059144	0.0565109	0.0163941	-0.0597087
2.2175	-0.367568	0.108051	0.0207323	0.0284648	0.0345707	-0.0250781	-0.0541687	-0.00836622	0.0708368	-0.00817351	-0.0715835	-0.0660646	-0.0526846	-0.0210365	-0.0369973	-0.00190008	0.0677606	-0.00465021	-0.0805774	0.0787936	0.0821719	0.0312722	-0.0227767	0.0810912	0.066096	-0.0678288	0.0549609	0.000551985	0.0537629	0.00576816	-0.0193454	0.034368	-0.0214497	0.0854592	0.061345	-0.0310964	-0.0752787	0.0159272	-0.04231	-0.00784569	0.0775751	0.0137152	0.0537093	0.0207218	-0.0100126	0.0245704	-0.0364016	-0.0445662	0.0205559
2.22393	-0.27382	-0.0115934	0.0716172	-0.0462488	0.00385122	0.0124971	-0.020202	0.0411902	0.0310816	0.0464508	0.0656526	-0.00561426	-0.0247468	-0.0421654	0.0674928	0.0211194	0.0388938	0.0664578	-0.0903145	-0.0166664	0.0532827	0.0432588	0.011637	0.0800975	0.0496409	0.0317755	0.11438	0.0822339	0.082919	0.0284496	-0.00839338	0.0129286	-0.0303176	-0.00742959	-0.0117717	0.0248827	0.10448	0.0442777	0.0709089	0.0371609	-0.0143173	0.0689684	0.0101482	0.0820385	0.0986704	-0.0408303	0.0668291	0.0389795	0.149884
2.23035	-0.278342	0.0598607	0.0340773	-0.0535734	-0.0190553	-0.00145747	-0.0511798	-0.10637	0.0881821	-0.0473711	0.0335048	-0.0546489	-0.0523042	-0.000714353	0.049641	0.032719	0.046152	-0.111467	-0.0185057	0.00074907	0.0795533	-0.0923055	0.0144572	0.0673251	0.134062	-0.0235325	-0.0392317	-0.0327413	0.00470854	-0.0160228	0.0209865	0.0117253	0.0140859	0.0869571	0.115385	-0.0507335	-0.0561228	-0.0748322	-0.0197153	0.00415057	-0.00704325	-0.0125894	-0.0204995	-0.0505307	-0.0307059	-0.051034	0.0199267	-0.0147139	0.0932161
2.23678	-0.284265	0.0377716	-0.0813684	0.0317157	-0.0589176	0.0482492	-0.0438079	0.0657677	-0.0214166	0.037777	0.0128244	0.0568999	-0.0336067	0.0210605	-0.0851262	0.034448	0.0417036	0.0222726	-0.0806328	0.0233278	0.108178	-0.0138129	-0.0241162	-0.0321573	0.00312888	-0.00898002	0.00394552	0.0442418	-0.0389012	0.0503602	0.0674896	0.0114684	0.0269865	0.00221133	-0.0836759	-0.020888	0.0258783	-0.0134573	0.00931314	0.00925421	0.0966271	-0.00102578	-0.0252918	0.0681466	-0.0129626	0.00568925	0.00206031	0.000873431	-0.0190232
2.24321	-0.255038	-0.0118091	0.212468	-0.0655221	-0.0363515	0.0397064	-0.0807033	-0.015541	-0.036952	0.0533849	-0.0199732	-0.118401	-0.0516196	-0.0638446	0.0461643	0.0163156	-0.0139915	-0.0388619	0.018057	0.0761741	0.0207524	0.0325573	-0.0486489	0.0593687	0.103574	-0.00883758	0.0503231	0.0123572	0.00310575	-0.011257	-0.0010935	0.00470322	0.0121102	0.0201105	0.0208244	-0.02425	-0.0920815	0.0431836	0.107904	-0.0757568	-0.0482148	0.00201703	-0.0268312	-0.0109031	-0.0207123	0.0184576	-0.139714	0.0531111	-0.0561371
2.24963	-0.192577	0.0635369	0.0563913	-0.0717601	-0.0537323	0.020567	-0.0659491	0.00351039	0.0554749	0.0550187	0.0713555	-0.0845619	-0.0170704	-0.0596913	-0.0453643	-0.0520615	-0.0405583	-0.00342477	0.0799016	0.0263412	-0.0431844	-0.0013284	-0.0840561	0.0497549	0.0575615	-0.0358395	-0.0291675	0.0628396	-0.0963009	0.0393116	0.0277714	-0.0236051	-0.101671	-0.0837554	-0.011584	-0.0850183	0.0229007	0.0320242	-0.0164402	0.0263726	-0.0457065	0.144572	-0.0561506	0.0299503	0.0498767	0.0273989	-0.0161444	-0.00757791	-0.00435529
2.25606	-0.304318	-0.0216711	0.0156472	0.108026	0.0279129	0.0678786	0.0388217	0.0269735	-0.00118244	0.0695807	0.0740635	0.0376437	-0.077499	-0.0909077	0.00408469	-0.101038	0.0379159	0.0605717	0.0466775	-0.0270321	0.0733284	0.0751314	-0.0907345	0.0417894	0.062419	0.0245382	-0.0190461	0.00199454	0.0498938	0.0630736	-0.0740324	-0.0858626	0.0172521	0.0119133	-0.0157977	-0.0468718	0.0075128	-0.00494553	-0.029372	-0.0288829	-0.0687207	0.0941891	-0.0596224	0.0258458	0.088217	-0.0761555	0.0287576	0.0353275	0.0688506
2.26248	-0.233004	-0.0151018	0.0912095	-0.0582262	-0.0126303	0.0180156	0.0107772	-0.0368023	-0.093006	0.0264908	-0.00803753	0.0701729	0.00615779	-0.0283655	-0.0681857	0.0362906	-0.00196838	-0.0289939	0.0131469	-0.00183393	0.011587	-0.0442016	0.0110958	0.0254424	0.0861944	0.00362073	-0.0427179	-0.0425878	-0.00153683	0.0817496	0.00815485	0.00158009	0.027448	0.123288	0.070479	-0.0152199	-0.0515443	0.0551802	-0.0279859	0.0549155	-0.0201663	-0.0485684	0.0095752	0.0585234	0.0944374	0.00065558	0.123105	-0.0239771	-0.114278
2.26891	-0.226342	-0.0133196	0.0568642	-0.0431527	-0.057355	-0.0476498	-0.0939733	-0.0127142	0.03163	0.0217094	-0.0130525	0.00188199	-0.0590678	0.0210982	0.0410938	0.109621	0.0167205	0.00809855	0.0371656	-0.0169481	0.0912136	0.0367627	0.0293755	0.0346494	-0.0810364	0.0223661	-0.0908957	-0.00607701	0.00227695	0.0617467	0.0606231	-0.0285492	0.0190167	0.0363095	0.0517623	-0.00430946	-0.0627804	0.0397406	0.0341895	-0.0535209	0.0787382	0.0333249	0.0483205	-0.00861652	0.0468837	-0.0290207	0.0219271	-0.0544436	0.0075893
2.27533	-0.259045	-0.00119627	0.0907555	-0.0507009	0.0208565	0.0225215	-0.0231654	-0.0849758	-0.0590374	0.0691514	0.037378	-0.0789261	-0.00437572	-0.0236994	-0.000183102	0.0377976	-0.0356279	0.0606999	0.046033	-0.0715505	-0.00934476	-0.0481473	0.0192469	-0.0100892	0.0247657	0.0252681	0.0926545	0.00446458	-0.0219599	0.0079293	0.0734204	-0.0290261	0.0462548	0.0991281	0.0735533	-0.0537688	0.0209045	0.12686	0.0527424	0.0155797	0.0023462	-0.0116416	-0.0754555	0.0657448	0.10968	-0.024666	-0.093652	0.06782	-0.00279767
2.28176	-0.214641	0.151023	0.052006	0.0226395	-0.100168	0.0637922	-0.0261001	0.0192428	0.0666317	0.0720121	-0.00665274	-0.0113205	-0.0157235	-0.090395	-0.0514326	-0.00997039	0.0927298	0.020836	-0.0456692	-0.0187589	0.0312888	0.000305018	-0.0127719	0.0124835	-0.012429	-0.0462549	-0.0883639	0.00381333	0.00470854	0.0861986	-0.0127021	0.0413778	0.024472	0.0241046	-0.00879919	-0.0118831	0.0606961	0.0608408	0.0361367	-0.0178687	0.00230625	0.0325844	0.042864	-0.0244084	-0.00612221	-0.0987442	-0.0274368	-0.0394288	0.0385028
2.28818	-0.376178	-0.0267378	-0.00763991	0.0106221	-0.0129212	-0.0198685	0.00490319	-0.0478411	-0.142547	0.0444629	0.011062	-0.0525163	-0.0042884	-0.0267041	0.0739098	-0.00596825	0.0612187	0.110722	0.0997137	0.127948	0.00733727	-0.0539762	-0.023575	0.0346312	-0.0472354	-0.0309123	-0.0534507	-0.0796587	-0.0342581	0.00551122	-0.0353914	-0.0338294	-0.0531007	0.0272553	-0.0346004	-0.101972	0.0103094	0.0799202	-0.0748129	-0.0569003	0.0504788	-0.041872	0.0702065	-0.105563	0.0431743	0.0313304	-0.00202232	-0.0558601	-0.00528285
2.29461	-0.402154	0.016002	0.00440088	-0.0178076	-0.0144344	0.000308217	-0.0570839	0.104897	-0.0315907	0.00275866	0.032325	-0.185384	-0.0381261	-0.0513368	0.0161159	-0.0302743	0.0231935	0.0193428	0.0591088	0.0590614	-0.0580103	-0.0624147	0.0615721	-0.0869897	0.00184026	-0.0516829	-0.0617403	0.0599647	0.0327873	0.00748932	0.00506483	-0.127274	0.0158047	-0.0189867	0.0226733	-0.0294903	0.00397556	0.078928	-0.0788609	0.028226	0.0156978	-0.0406567	-0.00856025	-0.0647681	0.0972703	-0.113326	-0.0152631	-0.0185337	-0.0282645
2.30103	-0.292473	0.0175125	0.13872	-0.00430232	0.0227101	0.0508254	0.0461778	0.0306273	0.0509362	0.0970546	0.0638375	0.140593	0.0175056	-0.115626	-0.0175778	0.0251453	0.0856232	0.0165072	-0.0379246	-0.0278226	-0.0141588	-0.00354034	0.0413498	-0.0154556	-0.0133598	0.0510349	0.00166806	-0.0458154	-0.0328207	-0.0578166	-0.00619189	0.0304196	0.00684506	0.00815549	0.0391369	-0.0684651	0.05451	0.0161422	-0.0125272	0.0644083	0.0105326	0.100547	0.0486226	0.0121432	-0.0270721	-0.0445219	0.134521	0.0253883	0.0593762
2.30746	-0.244577	0.023858	0.0353625	0.0136207	0.0949303	0.0474674	-0.0688861	0.0995117	0.0620886	0.122292	0.00225001	0.0909437	-0.0483061	-0.0204006	-0.012642	-0.0345036	0.0450226	0.0563787	0.0180275	-0.0508189	-0.000360169	0.0225543	0.014608	-0.0257633	-0.0190746	0.114798	0.0186417	0.0485981	0.0175321	0.040716	-0.0280915	0.0372712	0.0724821	0.0642679	0.0752688	0.0673187	0.0624564	0.0638832	-0.0208438	-0.00391762	0.0331538	0.075255	-0.00194205	-0.0340396	0.0617303	0.0257771	0.00728079	0.101731	0.00698428
2.31388	-0.249695	-0.0260025	-0.0495651	-0.0851795	0.0990186	-0.0517649	-0.0290326	0.0339463	-0.0243143	0.0525568	-0.135402	-0.127064	0.0192173	-0.00836128	-0.0571669	0.0133846	-0.102754	0.00812495	-0.103671	-0.00692425	-0.0502161	-0.0304616	0.0464047	-0.0146849	-0.00117562	-0.0404641	-0.00623301	-0.0024006	0.035025	-0.0536316	-0.0251475	-0.020818	0.0527772	0.071372	0.00855873	-0.152283	-0.0267072	-0.156124	-0.0133981	-0.0993988	-0.0625299	0.0179795	0.0531051	-0.0996662	0.0585237	-0.143338	-0.0806047	-0.047917	-0.0704875
2.32031	-0.224282	-0.146158	-0.0241132	0.0646032	0.0060046	-0.00385639	0.0314566	-0.0551595	-0.00631988	0.0367679	-0.0535585	0.00545395	-0.00991088	0.00670011	0.0649876	0.0982364	-0.0277089	0.027857	0.0340781	-0.0522695	0.0256282	-0.0228398	-0.0820072	-0.0843111	0.0594776	-0.0282261	0.0216565	0.0253975	0.0587098	-0.00858549	0.148887	0.0360976	0.051048	-0.00618152	0.0333509	0.0349395	0.104535	-0.044874	0.0207424	0.0101348	0.0176135	-0.0140119	0.0288046	0.0554556	0.135247	0.0257691	0.0575371	0.0351573	0.0236711
2.32673	-0.251723	-0.0335787	0.0428667	-0.0625177	-0.068235	-0.023173	0.0462259	0.0498916	-0.0180252	0.0199026	0.0353961	0.0405321	-0.0837189	0.0449241	0.0803869	-0.0459116	0.101489	-0.0146765	-0.0199369	-0.0480846	-0.171865	0.0630955	-0.00484295	-0.0079883	0.0384547	-0.0830334	-0.0582028	0.044618	-0.0461139	-0.016783	0.032625	-0.024082	0.157778	-0.00595203	-0.0264338	-0.0792996	-0.0250564	0.0167939	-0.00980095	0.0379355	0.0263637	0.0638259	-0.00311931	0.0641824	0.00442765	-0.000199609	0.0102145	-0.00247497	-0.052635
2.33316	-0.348963	0.0920915	0.0415625	-0.0297621	-0.0416301	-0.0793156	-0.0644701	-0.110997	0.0102486	0.0583921	0.0228162	-0.0461167	-0.0845557	-0.0446335	-0.00168332	-0.0467491	-0.0507224	-0.0488166	0.0350328	-0.0301239	-0.102527	0.0460573	-0.065359	0.055253	0.0558206	-0.115537	0.0303976	-0.0184272	-0.0369392	0.0473156	-0.144495	0.00942745	0.01796	0.00159746	-0.0285693	-0.0819071	-0.042095	0.0303983	-0.0476091	-0.0845764	-0.00404442	-0.0255044	0.0370532	-0.0440825	0.00928061	0.0313384	-0.113478	-0.0276635	-0.0468215
2.33958	-0.288739	0.0533474	0.0226323	0.131855	-0.0235685	0.0253075	-0.00987962	0.00653921	-0.00467903	-0.0112153	-0.0377407	-0.0921302	-0.0413255	0.077925	-0.00446252	0.012822	-0.0384649	-0.00198059	0.0583794	0.061493	-0.102166	-0.0837667	0.0675679	-0.0772598	-0.0659371	0.0366293	0.0627791	0.0850127	0.0624126	0.00767939	-0.00459972	-0.0284825	0.0478818	-0.028648	0.0648077	0.0874807	0.0211403	0.0549471	0.0185252	0.0228825	-0.106922	-0.12458	-0.010024	-0.0550298	0.0771969	0.00845398	0.0650034	0.116712	0.0305016
2.34601	-0.286276	-0.128297	0.0251176	-0.046266	-0.0114168	0.0444964	-0.0541431	0.0103395	0.0412512	0.00424193	-0.128859	0.0698286	-0.0955344	-0.0680458	0.0535937	0.116608	-0.0106587	0.0620348	-0.0392154	0.0545582	-0.150554	-0.0682831	-0.0701218	-0.0104348	0.0764186	0.0663731	0.135017	-0.0454391	0.0227277	0.0652348	0.0281876	0.000895667	-0.0194844	-0.0733989	0.119742	-0.083665	0.0400488	0.0508468	0.0507705	-0.00785032	0.0465677	0.0227107	0.0038921	0.0117156	0.0893605	0.00843804	-0.0587597	-0.00166078	0.0455514
2.35243	-0.258901	0.0103838	0.0450504	-0.00433098	0.097456	0.00109005	-0.0128174	0.0145519	-0.0979789	-0.000283139	-0.00285568	-0.0461888	-0.0726753	0.000140223	-0.0918245	0.0681518	0.0205492	0.0948249	-0.0313599	-0.018344	0.034066	-0.0426371	-0.0662906	0.0652946	0.0322141	0.021507	0.106371	0.0551883	-0.0150783	-0.0111866	0.0420321	0.0159356	0.0173648	-0.0523625	0.0454288	-0.105534	0.001634	-0.0188011	0.00810794	0.0366123	-0.00316094	-0.064121	-0.0846626	0.00873784	0.0495238	-0.00063072	-0.0522266	-0.0648197	0.0786969
2.35886	-0.25927	0.0395457	0.0610886	0.0540622	0.00795704	-0.00697984	0.0240622	-0.031832	0.0448071	0.0536636	0.0862042	-0.116888	0.00232303	-0.110252	0.0514899	0.0852249	0.00816789	0.0464504	-0.0107629	0.0307714	-0.00237489	-0.0290663	-0.0406042	-0.00197378	-0.0491714	0.0545802	0.0256456	0.0495632	0.0977874	0.0319483	0.0616187	-0.00302801	0.09953	0.0409242	0.0914745	0.0298216	0.130446	-0.0308453	0.0421319	0.0101395	0.0279375	0.0420483	-0.154675	0.0711323	-0.00550224	-0.149027	0.0632596	0.102679	-0.0414542
2.36528	-0.193316	0.0118863	-0.0271282	-0.0329671	0.0179729	-0.0615835	0.0240878	-0.000776568	-0.0564138	0.0410447	0.0682698	-0.0954284	0.0425102	-0.0660426	-0.0808995	0.0172969	-0.0576086	-0.0774061	0.0150249	0.0518995	-0.0267671	-0.0356628	0.00859459	0.0768868	0.0103884	-0.00802975	-0.0106993	-0.0834988	-0.0473023	0.0211461	0.0218534	-0.0708227	0.0382601	0.0457548	-0.131857	-0.0556997	-0.0957831	-0.0136067	-0.0200435	-0.0535209	-0.058328	0.0213546	0.0847191	-0.0155585	0.0463171	-0.0569467	0.0447574	0.0134505	-0.0751504
2.3717	-0.23233	0.0100003	0.144996	-0.0672221	0.0348035	0.0478049	-0.0364	0.120635	-0.0442698	0.0823949	0.00672042	0.0237495	-0.123266	0.0138684	-0.0213694	0.053579	-0.0089512	0.0123142	0.000658333	0.0543312	-0.0496914	-0.0877419	-0.0263333	0.0228616	0.00543643	0.0176592	0.111626	0.0916366	0.0201851	0.0743792	0.00577296	-0.00868128	-0.0482722	0.0898986	0.0582133	0.0799829	-0.000614562	-0.00453931	0.0907958	0.0561188	0.024175	0.0961496	-0.00582809	0.0393101	0.0949936	0.0943019	0.0448392	-0.0153555	-0.0727396
2.37813	-0.341576	-0.0520476	-0.0465975	-0.119561	-0.0462103	-0.00125157	-0.0113301	-0.0690996	-0.131829	-0.0891201	0.0176959	-0.0100156	0.00102978	0.0252993	-0.019689	-0.0633797	0.0901405	-0.0589485	-0.0141293	-0.0425065	-0.00551822	-0.0443216	0.100749	0.0156943	0.0356749	-0.00441553	0.0537264	-0.0284474	0.0242199	-0.0104369	0.0691289	0.0462428	0.0288954	-0.0116531	0.0202483	-0.128106	-0.0759148	0.0341162	-0.0784224	-0.0321609	-0.0589207	0.0469883	-0.050332	-0.0541744	-0.0354521	-0.059368	-0.00847355	0.0671439	-0.111932
2.38455	-0.30332	0.00944082	0.0505033	-0.00166481	0.0438794	0.0602778	-0.045281	0.00536917	0.0669015	-0.0673758	0.110357	-0.0595322	-0.045449	-0.0171532	0.00498861	0.0219569	0.0175467	-0.0233945	-0.0514232	-0.0535506	0.0439541	0.0279051	0.0346889	0.0674412	0.0625743	0.0152067	0.0670797	0.0208337	0.017173	-0.0220486	0.0363072	0.0531365	-0.0028225	0.0133773	0.0595405	-0.0677146	-0.0830108	-0.00209432	0.0170165	0.0790141	0.0664986	-7.95516e-05	-0.017111	0.0311592	0.0621367	-0.092935	-0.0178474	-0.00845876	0.0518563
2.39098	-0.240778	-0.00436092	-0.0468339	-0.0460539	-0.107524	-0.0119015	-0.13825	-0.0694427	0.0129226	-0.0593572	-0.0556985	-0.00121127	-0.0974517	-0.093974	0.0248769	-0.0442487	-0.0138267	-0.0232625	-0.0445465	0.0526535	-0.0887335	0.0787287	-0.0400011	0.0417894	0.00122638	-0.092149	-0.0821488	0.0147649	-0.0247515	0.0245814	0.0175103	0.0586365	0.0757715	0.0770528	-0.0353069	-0.0873011	-0.0465755	-0.0158899	-0.0618811	0.0387837	0.050228	-0.052828	-0.0500455	-0.0447816	-0.00660277	-0.0054732	-0.0912835	-0.0671539	-0.093231
2.3974	-0.276701	0.071217	-0.0136698	0.0823944	0.0755389	0.111701	0.0432536	0.128086	0.125529	0.0501701	-0.0205704	0.0615078	-0.0314499	0.0198026	-0.0600736	0.0411658	0.0519915	0.0492596	-0.00343926	0.00694811	0.0557428	-0.0353735	-0.00575566	0.0334079	0.134656	0.0954825	0.108902	0.0915354	-0.028896	0.0326522	-0.00735064	0.0531241	-0.0467225	0.0785778	0.0850235	-0.0339547	0.0874413	0.10472	-0.0669931	-0.0501368	0.0728715	0.129761	0.0920326	0.134193	0.1207	-0.0481816	0.0514541	-0.00206787	0.0149755
2.40383	-0.349189	0.00643593	-0.000570749	-0.107578	0.0715989	0.0252293	-0.00692005	0.0437485	-0.0218005	0.0161304	-0.0394358	-0.0621452	0.00228499	-0.0396871	0.00579878	-0.0023069	-0.0187571	0.0152554	-0.00624427	0.0826184	0.0497208	0.00410114	0.0387772	0.0377532	0.00933587	-0.00593999	-0.0349311	0.0280025	0.0184162	0.105698	0.0497526	-0.0969789	0.076018	0.0381918	0.0732638	-0.0776682	-0.0324598	-0.0329373	-0.00740903	-0.0791316	-0.0637952	0.0372507	-0.036257	0.0076772	-0.00153623	-0.0417253	-0.0289241	0.0300175	-0.0382696
2.41025	-0.306764	0.0133887	0.0222067	0.112329	-0.0329441	-0.00419777	-0.0939793	-0.102365	-0.0797696	0.0242771	-0.0222421	0.0227889	0.0129101	0.0730401	0.0895641	0.0874505	0.010027	-0.0262489	0.0509154	0.113058	0.0201659	0.0452012	-0.0335085	0.135719	0.0945873	-0.0273582	-0.0270872	-0.0467079	0.0115073	0.0435706	0.0855783	-0.0387068	-0.0189561	-0.01309	-0.000126655	-0.06696	-0.0420402	0.0538293	0.0635276	-0.0636499	0.005607	0.000528059	-0.0859987	0.0205245	-0.000232505	0.0694921	-0.056484	-0.042945	0.0550258
2.41667	-0.201766	0.0521887	0.131452	0.00903104	0.0305901	0.0605371	0.0506435	-0.00111687	0.0379785	0.0843604	0.00817248	-0.0732183	-0.0269953	-0.0617423	0.00204824	0.0329105	0.0097105	0.0662127	0.126174	-0.0812379	0.0380336	-0.0293457	0.0129495	0.0345607	0.00502509	0.0635489	0.0685113	0.00473959	-0.105559	-0.0117568	-0.0283835	0.00378654	-0.00175534	-0.0505006	0.0702053	0.049486	0.0239535	0.0337813	0.0334933	-0.00044143	0.0463169	0.0683576	0.173071	0.0549207	0.0116641	0.100455	0.0799361	0.150961	0.0152086
2.4231	-0.26463	0.0298677	0.00994839	0.0166996	-0.0561416	0.0108839	-0.0570839	-0.0699931	-0.0698652	-0.0451798	0.0418631	0.00367203	-0.0387503	0.0187395	0.0537739	0.050582	0.0399405	-0.0103855	-0.0130915	0.0126958	-0.0374621	0.0237095	0.0502898	-0.0146666	0.0755612	-0.00138883	0.0244368	0.0449554	-0.0197217	-0.0407316	-0.0300999	-0.0293745	-0.0391329	0.0560503	0.0732064	-0.125448	-0.00918035	-0.031652	-0.0139716	-0.0651805	-0.0493779	0.0152722	-0.0238281	-0.121709	0.0733703	-0.0984007	-0.0124411	-0.0286777	-0.00846746
2.42952	-0.153563	-0.014934	-0.00508841	0.0526087	0.00373483	0.00325054	-0.0157386	-0.0485298	-0.0126684	0.0517287	-0.00330945	0.0462383	-0.0631308	0.0885868	-0.0318329	0.0316782	-0.0010044	0.198821	0.0490633	-0.0467097	-0.00656285	-0.0258586	-0.0517976	0.0583046	0.0483859	-0.0176684	0.0699686	-0.0150309	-0.00772739	0.057801	0.0982169	-0.0316847	-0.0302297	0.0593966	0.0980688	0.0542266	-0.0340009	-0.0260932	0.0830925	0.032924	0.0551935	-0.0319302	-0.0506263	0.0383396	0.112437	-0.0364597	-0.00541712	-0.105292	0.0825016
2.43595	-0.2102	0.0455555	0.0236811	0.125909	-0.00488421	0.0575662	0.000485633	0.0247636	-0.0562493	0.090798	0.0904931	0.077533	-0.0570519	0.0460625	-0.0147986	-0.00618355	-0.0214974	0.0250365	0.0192905	0.0115087	0.0186584	-0.0625741	0.0748938	-0.0459052	0.00138169	0.024102	0.0800642	0.0595108	-0.0309416	0.0177178	0.0498342	0.00984255	0.0259547	-0.0314007	0.043408	0.0699767	0.0324977	-0.0374382	0.114596	0.0663677	-0.0236269	0.125704	-0.010847	0.0516476	0.0278575	-0.0178901	-0.0436225	-0.0677634	0.0943074
2.44237	-0.313121	-0.0052001	-0.0589409	-0.0358338	-0.0311399	-0.0735339	0.0107825	-0.0039518	-0.0266682	-0.0437718	-0.080577	-0.0872486	0.0120578	-0.0346314	-0.0156498	-0.0377277	0.0181115	-0.00892997	0.0394388	-0.0364952	0.0256679	-0.00795438	0.101068	0.0548096	-0.0384312	-0.0797686	-0.0225895	-0.0587933	0.0230316	0.0596383	0.00767427	-0.0348375	0.0136809	0.0816743	0.0105796	-0.0625714	-0.117576	-0.0900387	-0.0683025	-0.0234195	0.00372019	-0.0610751	-0.0315402	-0.0294584	-0.0224758	-0.0634509	0.0232806	-0.117057	-0.0171731
2.44879	-0.236738	-0.0218948	0.0311191	0.115253	0.0296007	0.0443401	0.0727711	0.04899	0.0165882	0.0855873	0.0471357	-0.0317487	-0.128269	-0.0340433	-0.0265074	0.0381926	0.0154811	0.0463901	0.00453066	0.0403831	0.0238735	-0.0288577	-0.0240273	0.0124222	-0.0282093	0.0967689	0.0493687	-0.02948	0.0686036	-0.0328508	-0.149752	-0.128203	0.0677663	-0.0421145	0.000926777	0.0198154	0.0790947	0.0869917	0.0441559	-0.0595144	0.00873681	-0.0593203	0.0206992	0.0647663	0.0821137	0.102676	0.0332195	-0.0335116	0.00254957
2.45522	-0.260268	-0.0591203	-0.0273173	0.00762917	-0.0607218	-0.10327	-0.172182	-0.0232025	-0.00413507	-0.0113435	0.0156612	-0.154644	-0.0993311	-0.0462332	-0.0201842	0.00655855	-0.0856213	0.089199	0.0047005	0.00299018	-0.0281161	0.00281607	-0.0704947	0.026427	0.013782	0.0204054	-0.103855	-0.0196622	-0.0353636	0.00564496	0.0113048	-0.0238497	0.0339704	-0.0971948	-0.0322484	-0.0283372	0.0170385	-0.0627642	-0.0738071	-0.101358	0.0551935	0.0221015	-0.0265446	-0.0631806	-0.0402191	-0.0355407	0.0706552	-0.0603238	-0.0622632
2.46164	-0.233423	-0.0983039	-0.00918047	-0.116619	-0.00703759	-0.0226296	-0.0733187	-0.0705517	-0.00839948	0.0628419	-0.0618932	-0.0664777	-0.0897978	-0.0743457	0.103197	-0.0562908	0.000744777	0.0464316	-0.102578	-0.0160819	-0.0470728	0.0676591	-0.0778825	-0.0512625	0.0433395	-0.112414	-0.0121881	-0.0173609	-0.0401996	0.0177847	0.0726823	-0.067235	0.0276381	-0.00510868	0.0697566	-0.0718018	0.0164074	0.00938189	-0.0546163	-0.0917779	-0.0834575	-0.0241562	0.0503052	0.0444342	0.0410474	-0.021062	-0.0884649	-0.0593097	-0.0167018
2.46806	-0.269104	0.0595729	0.0639239	0.0930559	0.0113732	0.00583059	-0.062967	0.0712166	0.0945172	0.0138943	0.0377411	-0.0142088	-0.0369582	-0.005941	0.121645	0.0599441	0.0752254	0.000896474	0.0238074	-0.0368135	-0.0687892	-0.0282299	0.0281963	-0.0825284	-0.0212804	0.103519	-0.0293075	0.0355578	0.0404425	-0.0646731	0.00730076	0.00568661	0.0583911	0.107325	0.100494	0.015802	0.0204163	0.0597648	0.0158174	0.133186	0.0104926	0.11387	0.0153182	0.0131959	0.0551139	0.0614697	0.0295162	0.0252847	0.0759142
2.47449	-0.299586	0.0373321	0.0341718	-0.0506952	-0.0574132	0.0581421	-0.0954508	0.122084	-0.00850469	0.0536636	-0.0862127	0.000644362	-0.00821048	0.036303	0.100181	-0.00385624	-0.0734466	0.0451722	0.0101997	-0.044051	0.0625098	0.0301564	0.00270507	0.110831	-0.00803006	0.0159322	0.121187	0.0453756	0.0162332	0.0101538	-0.000595713	-0.0432779	-0.0633176	0.0440207	0.0486465	-0.0537183	-0.0147851	-0.0272111	0.0197886	0.0806461	0.0182173	-0.00900387	-0.0395778	-0.0143656	0.088217	-0.0448335	-0.0321851	0.0222768	0.00511414
2.48091	-0.228965	-0.0304539	-0.0512949	0.0823715	0.0510028	0.045591	0.028476	0.0495458	0.0751057	0.0156787	0.0760455	-0.035737	-0.0187708	-0.0333358	-0.016205	0.0460832	0.0636565	0.0265637	-0.0158983	-0.0820648	-0.0207229	0.105819	-0.0277791	0.00461587	-0.0804561	0.116111	0.00737454	-0.0143071	0.0271492	0.00875645	-0.00217067	-0.0508806	-0.0644622	-0.00505442	0.0900169	0.00318835	0.0257853	0.081588	0.0169582	0.0517713	0.0168433	0.0870228	0.0171597	0.0453637	-0.0460761	0.0195846	-0.020216	-0.0304691	0.0593018
2.48733	-0.274447	-0.13509	0.0145228	0.00160897	0.0476041	0.00195007	-0.0320155	-0.0900844	-0.0722783	0.00497237	-0.069019	-0.124245	-0.0055704	-0.0503489	-0.0650915	0.0148679	0.0343765	-0.0388694	-0.0114351	-0.0524783	-0.0290418	-0.00633081	-0.00790281	-0.00315399	0.0807766	0.000140069	-0.0105593	-0.00960828	-0.0089434	-0.0287925	0.123189	0.0173415	0.0619728	-0.053874	-0.0128538	-0.0341803	-0.0515111	0.0514204	-0.0172007	0.00784808	0.0141641	0.12726	-0.096383	0.0303039	-0.00902925	-0.0690122	-0.0825344	-0.00423189	-0.00776803
2.49376	-0.271197	0.0329845	0.014589	0.0991506	0.0944065	0.0246573	-0.0157807	0.0521652	0.14303	0.0502454	0.0763558	0.116801	-0.00277818	-0.0728451	-0.0757615	-0.026362	-0.023095	0.0292522	-0.0331271	-0.0993864	0.0528816	0.0247663	0.0544589	0.0610902	-0.0512429	0.0126674	0.159078	0.07369	0.0467988	-0.0200811	0.0611681	0.0656586	0.0473888	-0.0368588	0.0849088	0.0117148	0.027348	0.145623	0.0446588	0.00894075	0.0963251	0.103321	-0.015405	0.00798969	0.016474	0.14039	0.0890236	0.0684294	0.0380315
2.50018	-0.373104	0.00309536	0.0456924	-0.0522862	-0.0752915	-0.021251	-0.0939801	-0.0340365	0.0663027	0.0563514	-0.0603123	-0.110218	-0.0710665	0.00517205	-0.0684406	-0.0137387	0.133193	0.104889	0.00958292	0.034784	0.0110624	-0.0476395	0.0217481	-0.00735842	0.01138	0.0120799	-0.0188232	-0.0804163	0.00935156	0.0626231	0.04144	-0.0517973	0.0237077	0.0623585	0.0184725	-0.037869	-0.0643049	0.00899945	-0.0267225	-0.0208193	0.00665027	-0.0518121	-0.0848814	-0.0125397	-0.0466753	-0.0172589	0.0262441	0.00861653	-0.0287208
2.5066	-0.290622	0.0137884	0.0444451	0.148399	0.0536624	0.0643395	0.0772157	-0.0162989	0.0648264	0.168499	0.105251	0.0855785	-0.0510715	-0.0378787	0.0220567	0.0254505	-0.0376247	0.00517246	0.0492868	-0.114391	-0.0754548	-0.00215495	0.0872046	0.0360774	-0.0409066	0.0502449	-0.0549709	0.0236462	0.0223685	0.0215262	0.0668758	-0.0115598	-0.0777115	0.0617379	0.162787	-0.110199	-0.0576805	0.0497708	0.102289	0.0345422	0.0522746	0.222745	0.0475131	0.154961	0.0513837	0.0468635	-0.0187287	0.0711684	0.158029
2.51303	-0.379413	-0.031349	-0.0560017	-0.011862	-0.0314891	-0.00132975	-0.0821689	-0.0126423	-0.0681191	-0.0127291	-0.108632	-0.179402	-0.0187595	-0.016555	0.0422263	0.0833229	0.0449398	-0.108597	0.0249596	-0.0236586	0.0124335	0.0357552	0.068206	0.0209446	0.0375774	-0.0769489	-0.0610717	-0.0833925	-0.0411398	0.127299	0.0244583	-0.0742201	-0.0094013	-0.0185888	-0.014846	-0.097457	-0.0223529	-0.0371157	-0.0706485	-0.144525	-0.0036626	-0.0745359	-0.0243412	-0.0473887	-0.00669917	-0.075804	-0.0134264	-0.0623176	-0.0298915
2.51945	-0.22404	-0.0660731	0.0160728	-0.00881747	0.0716571	0.110738	0.0299611	-0.0473625	0.0193259	-0.0174271	0.0465911	0.049884	-0.0694759	-0.0524854	-0.000798378	0.0256658	-0.0219383	-0.0533301	0.038342	0.069542	0.0198044	0.0276158	-0.0691727	-0.0250082	0.062716	-0.013026	0.121104	0.0710799	-0.0883138	0.0135257	-0.0262935	-0.0211367	-0.0146101	-0.0685615	0.0834226	0.0214954	0.00626231	0.0743015	0.0423834	0.0205819	0.0419617	-0.00339453	-0.0196765	-0.056461	-0.0727452	0.0269598	-0.0544947	-0.0213048	-0.0573029
2.52587	-0.189856	0.114564	0.0369787	0.0795219	0.0312127	0.0259825	0.0196507	-0.0387302	0.0274204	0.0715909	0.0556373	0.0456908	0.011731	-0.0654307	0.0328953	0.00218526	0.0452291	0.054976	-0.0310497	0.0573473	0.110836	0.0108373	-0.120509	0.0278915	-0.120026	-0.0124518	0.034501	0.131211	-0.0849424	-0.0628288	0.0439633	-0.0173835	0.069742	0.0356888	0.0431214	0.0182618	-0.0144613	-0.0180419	0.0622703	-0.0139545	0.117612	-0.0330173	0.0726288	0.00539858	0.0704841	0.00101499	-0.0209558	0.0710327	0.0535326
2.53229	-0.284297	-0.0541175	-0.0723331	0.0298782	0.0433149	-0.0161482	-0.0496993	-0.0346615	-0.021421	0.0757396	-0.0282788	0.0798018	-0.104128	0.028328	-0.0281688	0.0483326	-0.0396771	-0.0161962	0.0263353	0.044662	0.0341896	0.0189373	0.0611992	0.0117741	-0.0189665	0.0865739	-0.0327365	0.0191887	-0.00808697	-0.0279583	0.0184287	0.0514192	-0.0193717	0.0081148	-0.0210649	0.0760454	0.0380693	-0.0359141	0.0100093	-0.0199526	-0.0115071	0.0486102	0.0853832	0.0793242	0.103384	-0.0173067	-0.0686168	0.0449978	0.0124059
2.53872	-0.343652	0.0032632	0.0611075	0.00149432	0.0232833	-0.0922289	-0.00988413	0.0347706	0.0259441	-0.046543	0.00428467	0.0225151	-0.0355241	-0.0552816	-0.0451694	0.0534416	0.00603337	0.0820346	0.0759443	-0.0621448	-0.0198194	-0.0774201	0.0246397	0.0421963	-0.017914	0.0308386	-0.0113165	-0.0899151	-0.0351422	-0.0619488	0.0492676	-0.0342025	0.02263	0.023909	0.0540569	-0.0242753	0.057378	-0.0403493	-0.0205341	-0.0451161	0.112156	-0.0699361	-0.0238125	0.0861099	-0.0147796	0.00870983	0.0538039	-0.0289812	0.0742722
2.54514	-0.2992	0.0339194	0.0147119	-0.083726	-0.00397058	-0.0231522	-0.0482413	-0.00325494	0.0201396	-0.0610134	0.073156	0.00759146	-0.0425695	-0.00220477	0.0299739	-0.020541	0.00962775	0.0620348	-0.0377011	-0.0555674	-0.022958	0.0216471	0.118274	0.00286967	-0.00747705	0.0403904	0.0305633	-0.0262861	0.0295813	0.0460485	-0.0555402	0.00870596	-0.00694308	-0.0301323	0.0688909	-0.0953764	-0.0186346	-0.0560876	-0.00608118	-0.0407685	-0.00317208	0.0289989	0.00146205	-0.0937198	0.00106083	-0.0594875	-0.0357658	-0.0247544	0.0252187
2.55156	-0.240408	0.0234104	0.0463734	-0.0374249	0.0582832	0.0016621	0.0506239	0.056101	0.0224934	-0.0304977	0.0652515	-0.043784	-0.0889722	0.00781106	-0.0712198	-0.042179	0.0517022	0.000692809	-0.0443803	0.0272857	-0.0496518	-0.0273129	0.05437	0.0576134	0.0375239	0.0280878	-0.026267	0.0932192	-0.0469151	0.0167639	0.0417746	-0.00433014	0.0228344	0.0966183	0.0902047	-0.0141932	0.00326811	-0.0409649	-0.00564883	-0.0112297	0.0475199	0.0340006	0.00883551	-0.0129594	0.0653745	-0.00767842	0.0169001	-0.007272	-0.0595449
2.55798	-0.252913	0.0284212	0.0553614	0.0584971	-0.00945562	0.0362949	0.052112	0.113247	0.00526678	0.157891	-0.0721953	-0.00251937	-0.0918673	-0.0467699	-0.00625138	-0.0274147	0.0166516	-0.00198059	0.0236947	-0.0504406	0.0576339	-0.080618	0.000141945	0.00803132	0.0335636	-0.00477384	-0.0462554	0.056047	0.0354127	0.000699662	-0.0192811	-0.0316847	0.0105501	0.0285373	-0.0139201	-0.0113855	-0.0335674	0.110596	-0.0314542	-0.0894958	-0.00780688	0.10724	0.00648099	-0.0439262	0.0154373	-0.104961	-0.0576628	-0.0363839	0.029559
2.56441	-0.243949	0.0503344	0.104479	0.0150742	0.0139165	0.0767342	0.00784397	-0.0488782	0.0794843	-0.06645	0.0439358	-0.0703972	-0.0178959	-0.0037191	-0.0674356	-0.0784372	0.0204943	0.0221972	-0.0304883	0.101242	-0.00199129	-0.052272	-0.0230338	0.00250582	0.0758991	-0.0233122	-0.0567082	0.109863	0.058544	-0.0023555	0.00987129	-0.0254508	-0.0642157	0.0594305	-0.0466051	0.062753	0.0541646	0.0515698	0.0626444	0.0611303	0.0400461	0.0224385	0.0288801	-0.0208468	0.0615805	-0.0330876	0.0463265	0.0116935	0.00573418
2.57083	-0.299426	0.0237461	0.0401922	0.0359786	-0.0662156	-0.082727	-0.0615353	-0.00925697	-0.0354712	-0.117182	-0.017924	-0.0702578	-0.0426456	0.121697	-0.0121732	0.0798293	0.0716582	-0.0146954	-0.0209487	0.0483747	-0.00885972	-0.0259687	0.0280011	-0.0108078	0.0800347	0.0907756	-0.062109	-0.00689697	-0.00333344	-0.0150689	0.0940025	-0.0240449	0.0127723	-0.0370679	-0.0579765	0.0826663	-0.114982	-0.0118552	0.00363379	0.00468071	-0.0453869	0.0500992	-0.103605	0.0265039	-0.0441525	-0.00492167	-0.0591091	0.0469249	0.0293409
2.57725	-0.233841	-0.0332511	0.0952543	0.0763054	-0.0058154	-0.0399461	0.0343899	0.102139	0.0243492	0.113853	0.0653042	-0.0137301	-0.0394842	-0.0377317	-0.0507689	-0.0354969	0.0421306	0.02498	0.028073	0.0564419	-0.0936269	0.0532618	-0.0563827	0.0509077	0.0422062	0.00941148	-0.0231437	0.0383029	-0.0757117	0.104818	0.0370624	-0.0679318	-0.0584327	0.0106788	0.0205951	0.0278675	-0.027486	0.0174513	-0.058793	0.013943	-0.0165061	0.0333265	0.0206237	0.0416788	-5.15366e-05	0.0297564	-0.0404433	0.0955797	-0.0204221
2.58367	-0.234309	0.0157782	0.0611359	-0.0121027	-0.0380975	0.0411384	0.028485	-0.0584039	0.105889	0.0750091	0.0171895	0.000642741	-0.0449545	-0.0209749	0.00866011	0.08017	-0.0398009	0.0564315	-0.0409567	0.056027	-0.0347245	0.0510696	0.0306531	0.0473423	0.172795	0.00775347	0.00425701	0.0361078	-0.0309136	-0.00877205	0.0334619	0.0323815	0.0601767	-0.03725	0.00141693	-0.0173024	0.0678088	0.0666926	-0.0144745	-0.010031	-0.0913819	0.038871	0.000873421	-0.0201808	-0.101658	-0.0581613	-0.00371417	-0.0341532	-0.0129715
2.5901	-0.272983	-0.0447032	-0.0391217	0.012001	0.00911225	0.0515786	-0.0275777	0.0623796	0.0596844	0.0611328	0.120243	0.00408187	-0.127976	0.0228689	-0.0649303	0.0661718	0.0172852	0.0223254	0.0306268	0.116734	-0.00237489	-0.028838	0.0322052	0.0361752	-0.0642571	0.0224351	0.0380701	-0.000789345	-0.0667856	0.04205	0.0958694	0.0526349	0.0623884	0.0436634	0.0394838	0.000203591	-0.0499318	-0.0234932	0.0944635	-0.0391365	0.028519	0.00357087	-0.0508451	0.0238637	0.0105843	0.120279	-0.00817609	-0.0207989	0.0477984
2.59652	-0.208107	0.0249128	0.00420227	0.13641	0.0951455	0.0421548	0.0270248	0.112074	0.0578835	0.143864	0.109827	-0.0594634	0.0565587	0.0275828	0.0619798	0.075139	0.0319116	-0.0204193	-0.0247657	0.0901978	0.0687347	-0.0440816	0.0605167	0.0424988	0.0203668	0.0631995	0.0886654	-0.0574857	-0.0550123	-0.00800474	0.0683564	0.0447455	0.0325125	0.0648818	0.0766247	0.0659381	0.112119	-0.00333774	0.013542	-0.0448072	-0.0351939	0.102102	0.0259891	0.00201026	0.104453	0.00684013	0.0911058	0.0734681	0.0103126
2.60294	-0.312687	0.116354	0.0866635	0.0557048	0.0212727	-0.0347612	-0.13971	0.0767373	-0.00987579	0.0300596	-0.0151925	-0.0418547	-0.111109	0.0409315	0.0370546	0.0314087	-0.0312761	0.0122916	-0.0364935	0.0699359	-0.0479589	0.0248056	-0.0238941	0.0638392	-0.00135086	-0.00166482	-0.0244154	-0.0282112	-0.0643536	0.0621867	0.125296	0.00676883	0.0177135	0.0209471	-0.022061	-0.00463615	-0.036545	0.0112351	-0.050691	0.0596228	0.0645541	0.0236569	-0.0423178	0.111887	-0.0343724	-0.0807501	-0.0884725	0.0353275	0.00977698
2.60936	-0.328894	-0.0830556	-0.0091521	-0.0402343	0.0373962	-0.0864225	-0.0142904	-0.0690996	-0.0598052	0.00142597	-0.121446	-0.0220526	0.0172126	-0.0660904	0.0814593	0.0881505	-0.00470933	-0.011807	0.0275134	0.0302991	-0.0760809	0.0849552	-0.0677539	-0.0233324	0.00113194	0.10446	-0.0108136	-0.0605007	0.0436756	-0.0267546	0.0207118	-0.0601882	0.0950607	0.0444525	0.0693969	0.0413095	0.0614583	0.0768778	0.0482559	-0.0205934	0.0499772	-0.00873488	-0.0739839	-0.0663226	0.0222139	0.0511943	-0.00404144	-0.0415261	-0.0534088
2.61578	-0.24028	-0.0143826	-0.0543665	0.173864	0.0537206	0.0657963	0.0550423	-0.0263086	0.0940829	0.0981614	0.0317805	0.021207	0.00566331	0.0538529	0.0152573	0.00330401	0.056853	-0.0177007	-0.0382625	-0.00511351	0.122699	0.0157788	-0.0320452	0.0124927	0.0774102	0.0129567	0.0454625	0.000653208	0.0497281	-0.0297358	0.0388949	0.0125259	0.0333752	0.0959367	0.000248864	-0.021691	-0.00516649	0.0203862	0.0352474	0.0841316	0.0570692	0.0762693	0.0307815	-0.0223442	0.0366438	0.0648178	0.0602552	0.025724	-0.00373024
2.6222	-0.337697	0.0237939	0.0176985	0.00174654	-0.13442	-0.041584	0.0713018	-0.0131955	-0.0383186	0.157642	-0.193713	0.000301746	0.00628314	-0.073187	-0.0035923	0.10252	0.000303845	0.0691312	-0.0405356	0.013056	0.0378307	-0.114962	0.0405071	-0.00473196	-0.0210716	-0.0707999	0.0408247	0.0364503	0.0342519	-0.0110001	0.10283	-0.0952073	0.0368337	-0.06757	-0.0227962	-0.0570803	-0.00883493	0.129377	-0.0081634	-0.0210268	-0.00233969	0.0306223	0.0302762	-0.00605848	0.0734771	0.0155893	-0.0741458	-0.0123797	-0.0491379
2.62863	-0.26965	-0.0361361	-0.0377797	0.0553093	-0.0425525	0.0383525	-0.0895783	0.000542597	-0.0878137	-0.00452945	0.0285134	0.0668714	-0.0131103	-0.0065153	-0.00950676	0.0447492	0.0297354	0.0904772	0.0233309	-0.0677047	0.073628	0.107384	-0.0269539	0.0378419	0.075683	-0.123491	-0.102417	0.0537508	0.00164154	0.0228004	0.0206302	-0.0546634	0.00690142	0.0708056	-0.148177	-0.00471201	-0.0754979	0.0325141	-0.0478667	-0.0883985	-0.0558884	0.112788	-0.0386116	-0.113435	-0.0359653	-0.0802145	-0.0910789	0.0176107	-0.0216772
2.63505	-0.230976	-0.0284081	-0.018159	-0.00438257	-0.0172686	0.0444964	0.0683145	0.0419481	-0.0203241	0.0303689	-4.23745e-06	0.0826164	0.00232733	0.0707943	-0.0507425	0.0840705	-0.0766827	0.0436186	-0.0591974	0.0106061	-0.0435284	-0.0426174	0.0450841	0.134682	0.0115018	-0.000278353	-0.0433036	-0.0208922	0.028089	0.00787297	0.0365474	-0.120405	-0.0581404	-0.0454201	0.0330485	0.023226	0.0193086	0.137553	-0.0490014	0.0331268	0.0543212	0.0406986	0.00751499	0.0322119	0.0889541	-0.0429797	-0.00219706	-0.00767909	0.0282496
2.64147	-0.283379	0.0906288	0.044672	0.019532	0.0665443	-0.0285143	-0.0423439	0.103514	0.0576048	0.118701	-0.0211911	-0.101279	0.0389305	0.0165552	-0.0125072	0.0932172	0.0327518	0.0591954	-0.0629275	0.0389143	-0.025965	0.0366722	-0.0619707	-0.0237302	-0.00592503	0.0483532	0.0737405	0.119059	0.0833339	0.034933	0.0271576	-0.0880691	0.0419651	-0.000871562	0.0921969	0.0108611	-0.0163644	-0.010433	0.110284	0.0671238	0.0149054	0.0347459	0.013107	0.025303	0.033501	0.0467918	0.00726969	0.0409411	0.0220341
2.64789	-0.250081	-0.104865	-0.0213064	0.0123564	-0.0015262	0.0449903	-0.0556492	0.0932277	-0.00473835	0.102062	-9.49913e-05	0.0221709	-0.0293423	-0.000591252	0.0201477	0.09497	-0.00808324	0.0364543	-0.0331271	0.0560845	-0.0252992	-0.0672971	-0.0728801	0.0315365	0.0563201	0.0283037	-0.00586436	0.0969243	-0.0812944	0.0787718	0.0174631	-0.046658	0.0937929	0.0510173	0.0520518	0.0165545	0.119977	0.00443864	0.0261703	0.00707349	-0.0159933	0.0797156	0.017605	0.00725752	0.0509773	0.0889885	0.0317211	0.0646763	0.106257
2.65431	-0.212002	-0.00647876	0.0328772	-0.00286605	-0.0131046	-0.016173	-0.0644663	0.00378426	-0.015781	0.0613587	-0.00507185	0.0490594	-0.0764072	-0.0268272	-0.000202089	0.0470884	0.00622604	0.0834562	0.0499608	0.0486199	-0.0754548	-0.0544938	-0.000434221	-0.0280598	0.0185451	0.0618909	0.0553552	-0.00826695	-0.0285096	-0.000581521	0.102461	-0.0414569	0.0899752	0.0285237	0.108632	-0.0550969	0.0364186	-0.0314551	-0.0159955	0.0364924	0.028781	-0.00407018	-0.00883119	-0.00954599	-0.0180292	-0.0457684	-0.0533756	-0.0487264	-0.0633545
2.66073	-0.311882	-0.0345217	0.0250703	0.00160897	-0.00859141	-0.072365	-0.00545379	0.0422246	0.0161539	0.075062	0.0243298	-0.039863	-0.00636917	-0.00551371	0.0412813	0.0651548	-0.00167906	0.0535544	-0.0080687	0.00381988	0.0010506	0.0332952	0.0696962	0.0140002	-0.0699446	0.0500157	0.00754025	0.0799326	-0.0686651	-0.0975232	0.10653	-0.0658786	0.0391018	-0.0242356	0.0485891	0.0903158	-0.0528712	0.0787786	-0.0564594	0.015031	0.0711046	0.00336675	-0.0729499	-0.0796386	0.0695007	0.0190012	-0.04875	0.0373904	0.0199508
2.66715	-0.262956	-0.000628736	0.100235	0.0358468	-0.0967605	0.0470478	-0.0733164	0.106758	0.0277999	0.0775992	0.0154797	-0.00245053	-0.0826002	-0.0782188	-0.0430392	0.00700103	0.032242	0.032167	0.0383715	-0.0089201	-0.0145599	-0.00100959	-0.0483918	0.0305337	0.00947753	-0.0155608	-0.00589005	0.0327453	0.0391159	-0.0250334	0.0633396	-0.00553344	0.00306267	0.0474483	0.0609694	-0.0280864	-0.0690927	0.0565131	0.0534323	-0.116826	0.0815085	0.0504362	0.0288723	0.0485797	0.0655139	-0.011378	-0.0721752	-0.024552	-0.0252437
2.67358	-0.244126	-0.00714203	0.00444817	0.120021	0.000211	0.0335872	-0.0261039	0.0393951	0.0884518	0.0226657	0.0948493	0.00807339	-0.0873859	-0.107579	-0.0131035	-0.0190036	-0.0536282	0.0763069	-0.0863313	0.00937977	0.0135003	0.0751412	-0.0528705	-0.0385787	0.0875303	0.0248319	0.0132782	-0.0295526	-0.0561459	0.0163873	0.100839	0.0145915	0.00984212	-0.0246336	0.0893676	0.0315289	0.0974768	-0.0219691	0.0543217	0.0318128	0.105435	0.130504	-0.00575257	0.0257307	0.07957	-0.0454249	-0.0198069	-0.0338842	-0.0642821
2.68	-0.410169	-0.0215592	-0.0169022	-0.0327722	-0.133847	0.0618129	-0.101347	-0.0634379	0.0485824	0.0409918	-0.0855539	0.015291	-0.0401576	-0.0831891	0.0241195	0.0385399	0.00997202	-0.0218975	0.0138486	0.0463761	0.028648	-0.0737637	0.0307769	0.0636801	0.132868	0.0236658	0.0776211	0.0291077	0.0100979	0.0555765	-0.0619388	-0.105187	0.011043	-0.0827571	-0.0328246	-0.0275847	-0.021574	0.0421257	0.0176543	-0.0736821	-0.0558085	-0.0707494	-0.0112846	-0.00744869	0.00629795	0.00564146	0.0759166	0.0916909	0.0245193
2.68642	-0.172233	0.0306988	-0.0031317	-0.0821923	0.00651962	-0.0433822	0.00341063	0.0558963	-0.0373818	0.0199779	0.075864	-0.0514164	-0.103188	0.0381729	0.0553826	0.0823415	0.0694409	-0.11293	-0.0631233	-0.0675351	-0.0257621	-0.0380341	-0.0271316	-0.00974364	0.0294008	-0.0288738	-0.0173859	0.02094	-0.0271827	-0.00241885	0.0889386	-0.1104	-0.0485645	-0.0183389	0.06377	-0.0943478	0.0325193	-0.0555377	-0.00855599	0.0201624	0.00513414	-0.0304444	0.0344799	-0.033645	-0.0218988	0.0441306	0.00722878	-0.127979	0.0394997
2.69284	-0.276894	0.0712649	0.0912852	0.110956	0.0712991	-0.019531	0.0742802	-0.00173917	0.0777841	0.0962265	0.0546771	-0.0452954	-0.0168914	0.00960567	0.014012	0.0477462	0.0498841	-0.0575609	-0.0129234	0.0904248	0.00268172	-0.0842941	0.00422221	0.0934998	-0.0020256	0.0530601	0.0619904	0.0962055	0.0868709	0.00387099	-0.0429188	-0.0134969	0.136559	0.0219928	0.131546	0.0708537	0.0535834	0.0922156	0.0238948	0.0549248	0.0369163	0.0997352	0.0223896	0.0556449	0.071724	-0.0204149	0.00323906	0.0402972	0.0428381
2.69926	-0.36348	-0.00619904	0.0041739	-0.00913847	0.0164685	-0.0174982	-0.0467683	-0.0543989	-0.00960157	-0.0279605	-0.0626427	-0.0160005	0.0115365	-0.0716966	0.00790264	-0.0492137	0.00548253	0.00810986	0.00290378	0.128833	-0.00621888	-0.0207577	0.0234685	0.0622247	-0.0304833	-0.00767143	0.0341638	-0.0684322	-0.0279847	0.0241942	-0.0795298	-0.0374294	0.0532492	0.0244822	-0.0801114	-0.00373394	-0.0930795	0.0800877	0.00332409	-0.0617919	-0.0290653	-0.028957	-0.0311859	-0.0860046	0.041614	-0.0119375	-0.0332633	-0.00335343	0.00828872
2.70568	-0.194314	0.0733827	-0.00896294	-0.0179223	-0.0151822	-0.0286459	-0.0393956	-0.00415652	0.0319546	0.0607788	0.0198975	0.00415071	-0.087462	-0.0243454	-0.0180803	-0.0230955	0.0370208	-0.0603889	-0.0974147	0.0662806	-0.0662102	0.0621096	0.0292961	0.0712635	-0.016956	0.0358348	-0.0307134	0.0289001	0.0320133	0.0900809	-0.0194098	-0.0655178	0.00200602	0.0384145	0.0739417	-0.0752124	-0.115054	0.0590893	-0.0368177	-0.000224746	-0.0738061	0.110485	-0.0327852	0.0799823	0.0598912	-0.132823	0.0139775	-0.0470016	-0.022446
2.7121	-0.290573	0.0233544	0.0326596	-0.0461686	0.00783186	0.0414225	0.0181747	0.113728	0.0384083	-0.0458573	0.0166069	-0.0449512	-0.0518858	-0.0159055	-0.0161113	0.0381265	0.08426	0.0506548	0.035537	-0.0354568	-0.0981192	-0.0311287	0.0742288	0.113776	0.00988259	-0.118715	0.0429879	0.095583	-0.0591576	-0.057176	-0.0395414	-0.0749539	-0.0492476	-0.0845513	-0.0945699	0.0112131	-0.0453416	0.00441486	0.0700963	0.100918	-0.0143062	0.0198688	-0.0260915	0.0107861	-0.0271789	-0.00619203	0.00847063	-0.0780062	-0.0117365
2.71852	-0.12902	0.0646956	-0.112481	0.0540335	-0.0122316	-0.0664269	-0.0334863	0.0284865	0.00767544	0.0925824	0.0401768	-0.00355046	0.0683517	-0.0359371	-0.054373	0.0270896	-0.0221171	0.0293465	0.0104786	-0.00613104	-0.00396637	0.0328367	0.0587074	0.0229503	0.0603276	-0.00644074	-0.120014	0.0484969	-0.00385835	0.0151167	-0.00284437	-0.0655055	-0.0116484	0.054627	0.0157035	0.0217968	0.0429716	0.0158254	0.00943579	-0.0505841	0.0192894	0.0932445	0.023869	0.0188959	0.0715104	0.0620132	0.0804901	0.0344146	-0.0047472
2.72494	-0.166134	0.0351502	0.0311758	-0.0194732	-0.0453867	0.0600146	-0.104308	0.0289733	0.0754851	0.080167	-0.0669843	-0.0584307	0.00877107	-0.00423185	-0.0964337	-0.046827	-0.0209605	-0.0603436	0.0362405	-0.0406775	0.0772738	0.0610135	0.0372695	-0.00840432	0.0473942	-0.0526932	-0.028856	-0.00898568	0.0354955	0.00386396	-0.0366145	-0.00784366	-0.0125569	0.00221133	0.072067	-0.0171021	0.0717296	-0.0150832	-0.0255879	-0.010031	0.166207	-0.0198254	0.0173862	0.0534404	0.0614841	0.0421813	-0.028504	-0.0765183	-0.0211265
2.73136	-0.238782	-0.0449829	0.0776754	-0.0760976	-0.0673214	-0.00768349	-0.0541574	0.0177908	0.0782229	-0.00271453	0.0601077	0.0690025	-0.00945444	-0.0594588	0.0293249	-0.0387989	0.0741648	0.103264	-0.0263648	0.0150153	0.119437	0.108889	0.081688	-0.0796633	0.0748802	0.0126674	0.0589557	0.0437981	-0.011182	0.131755	0.0373843	-0.0423859	0.0558096	-0.00782753	-0.0502714	0.0168812	-0.0646288	-0.0703494	0.0850459	-0.0571077	-0.00863927	0.107715	0.0263667	0.0554966	-0.0117657	0.00743946	0.0975161	0.0326231	-0.00327397
2.73778	-0.182083	-0.00480848	0.0701996	-0.00743853	-0.052676	0.0441837	-0.0880865	0.126778	0.0286225	0.0312947	-0.0787004	-0.0373877	-0.0202542	-0.103549	0.00279834	0.0138747	-0.0805942	-0.0303627	-0.047887	0.00210577	-0.00259523	-0.055281	0.0229368	0.109651	0.0210279	-0.0203456	-0.00482133	0.0756826	-0.0440415	-0.0245934	0.0161284	-0.0607022	0.130406	0.0264187	-0.0591317	-0.0291909	0.102248	-0.0268106	0.0538065	-0.0747655	-0.0725631	-0.00352902	-0.0575544	-0.031704	-0.00213542	0.0695	0.0249724	0.0124732	0.0967032
2.7442	-0.288948	0.0196303	0.0372624	0.0256726	0.0102762	-0.0400242	-0.0895557	-0.0215484	0.0381341	0.0851661	-0.0752137	-0.0298914	-0.0221716	-0.0385385	0.0273896	0.081516	-0.0314959	-0.024733	0.0577331	0.127194	0.0214752	0.0414346	0.0166218	0.0124744	0.0160759	-0.0951156	-0.0232324	0.0418443	-0.00377503	0.0275661	0.0565203	0.0513327	0.0355095	0.0705693	-0.00742755	0.00537002	0.0308304	-0.0947251	0.0916667	-0.0806669	0.0361638	0.0357586	0.0885607	0.0234771	0.0136412	0.0276548	0.0303156	0.0168679	0.0131847
2.75062	-0.253074	0.0487201	-0.0241132	-0.0268207	-0.0299441	-0.00611982	-0.0630143	-0.0118845	0.0103539	-0.00105833	-0.0561903	-0.0384188	-0.166523	-0.0159431	0.04226	0.0213585	0.00913186	0.0691916	0.016288	-0.0256545	-0.0617797	0.0582033	-0.0327371	0.0260019	-0.0189057	0.0642789	-0.00816751	-0.0213072	0.00741726	0.108176	-0.0199076	-0.031361	-0.0455426	-0.0364134	-0.0348296	-0.0516863	0.0699311	0.0531957	-0.104363	0.0403283	0.0417109	0.0306872	0.0256271	0.052544	0.0343775	-0.0293721	0.119577	0.0334349	0.0732653
2.75704	-0.22956	-0.0171078	0.0384436	0.1035	-0.0430093	0.0486363	-0.0541379	0.0354647	0.0424074	0.0684515	-0.00837707	0.0223774	-0.0936438	-0.0208417	0.00421952	0.0197194	0.0836675	0.0023746	0.0125283	-0.0565457	0.0501615	-0.0601535	-0.0285061	0.0818893	-0.0597774	-0.0545804	-0.0209864	0.129566	0.0128062	-0.0251672	-0.00421347	0.0471101	-0.0333395	-0.0984429	0.0922542	-0.0134154	-0.0301348	0.0294061	-0.00595237	0.0505726	0.0516131	0.0188577	-0.0602866	0.0064763	0.0361944	-0.0244261	0.0310444	0.0745144	-0.045497
2.76346	-0.319044	0.00715514	0.098988	-0.0103684	-0.00887363	0.01174	0.066867	0.0247663	0.10119	0.0146777	0.0055933	0.0763626	0.0073862	-0.00706568	-0.0192128	-0.0264095	-0.0503642	-0.0261999	-0.0340523	0.00775957	-0.0762838	0.0972606	0.0307769	0.0775349	0.0366938	0.0782439	0.0020881	0.00772084	0.0670833	0.0673959	-0.0201951	-0.0418967	-0.0121872	-0.0196209	0.0678375	-0.0357359	-0.0889063	0.0355147	0.0211165	-0.0365177	0.0256001	0.0441465	0.00514489	0.0194798	0.0435273	0.0946056	0.0124604	0.0583199	0.0748923
2.76988	-0.25927	-0.111714	0.0116876	-0.0104486	-0.176427	0.0154642	-0.0408311	-0.0281036	0.13674	0.03466	-0.0357822	-0.18786	-0.0309822	0.0503832	0.0803005	-0.0359393	-0.00698155	0.0506887	-0.0150544	0.0194063	-0.0465703	0.0415448	0.0670268	0.0211584	-0.0135287	0.0305448	-0.0759394	0.0381004	0.00426651	-0.014365	0.0626958	-0.0416644	0.081734	0.0447091	-0.0212526	0.0170815	0.0258949	-0.107253	-0.0623779	-0.0361904	-0.0228233	0.0861414	-0.054528	-0.0677949	-0.00323595	-0.125807	-0.0985862	0.0646418	-0.0322973
2.7763	-0.417942	0.0162817	0.019258	-0.0373676	-0.060265	-0.0354687	-0.0113564	-0.0383235	-0.0238207	-0.0349475	0.0349804	-0.00121127	-0.0460464	-0.134775	-0.0419741	0.0810431	0.0207008	0.0633771	-0.0584384	0.0310741	0.0537059	-0.0652544	-0.0478681	-0.0351998	-0.0262596	-0.0296771	-0.0102221	-0.00377059	-0.0662607	-0.0242767	0.0272691	-0.0105023	0.0857982	-0.0626851	-0.0488711	0.0860516	-0.0574231	-0.0928243	0.062393	-0.0440419	-0.16604	-0.0210438	-0.0263858	0.0289547	0.000237667	-0.040902	0.00837771	0.0360382	0.0823478
2.78272	-0.114262	0.0559607	-0.00469118	-0.0133097	0.00639444	0.0884749	0.0284783	0.0828112	-0.0439496	0.0675175	0.012681	0.012819	0.00114389	-0.0065392	0.00430592	0.0767121	-0.0313721	-0.118741	-0.00111068	0.0557061	0.043496	-0.0255398	-0.0391584	0.0216631	-0.023824	-0.0356926	-0.032425	0.0455156	-0.0349764	-0.00381972	-0.028864	-0.0363175	0.08801	0.0232952	0.020942	0.0249818	-0.0386292	0.0720183	0.0526136	0.0179863	0.0669315	-0.0207732	0.062622	-0.0773109	-0.0100556	-0.0427159	0.01368	0.000976991	0.030571
2.78914	-0.16961	-0.00430497	0.0956042	-0.00144699	-0.0225297	0.0947257	-0.0290605	-0.0421793	0.0585417	0.0310383	0.128888	-0.0499706	-0.0726753	-0.0249574	-0.02965	0.0339514	-0.0106037	0.032167	0.0467901	-0.117574	0.0187376	0.0130591	0.0739892	0.0123062	-0.00427229	-0.0284464	0.0995697	-0.0515805	0.0500596	0.0481498	0.00673859	-0.0714824	0.0166464	-0.0484091	-0.022306	0.0533729	-0.115328	-0.0601642	-0.0219202	-0.00162162	0.0226412	0.0357601	0.0137633	0.0678261	0.0704737	0.0341748	-0.0332522	0.074887	0.0306604
2.79556	-0.363238	0.0234185	0.00715099	0.0286712	-0.146979	0.0254391	-0.0644663	-0.0554307	-0.0529676	0.0968064	0.01846	-0.0516885	-0.0744406	0.00491568	-0.0282025	0.0458679	0.0620589	-0.0304796	-0.0816429	0.0387055	-0.0137134	0.097489	0.0118052	-0.0101075	-0.0577804	-0.0439403	0.0553809	0.00449832	-0.0636073	-0.00617444	-0.0317564	-0.00372479	-0.0748482	0.030588	0.100882	-0.0416043	-0.0258187	-0.0392733	0.0795015	0.000217877	-0.043489	0.0223689	-0.0157904	-0.0806091	-0.0246991	-0.0652807	-0.0403913	-0.0412869	0.0495942
2.80198	-0.294066	0.0266869	0.145024	-0.0656654	0.0340469	0.0759237	0.0225907	0.0573429	0.0139646	0.0984097	0.0772634	-0.0198478	-0.0193033	0.0381592	-0.0807721	-0.0428909	0.089342	0.0136867	0.034863	0.0323916	0.0513916	-0.0798013	-0.0474602	0.0244578	-0.00651898	-0.0147018	0.0169558	-0.0345601	-0.00372021	-0.111497	-0.0200019	0.0551774	0.040831	0.00917408	-0.0145436	0.0251588	0.0808551	0.0370749	0.0134837	0.120106	0.0873175	0.114206	0.0522221	0.0488922	0.0607574	0.0260648	0.0363578	0.0213293	-0.00994069
2.8084	-0.327268	0.00127341	-0.0141521	-0.00427939	0.0893607	0.0245791	0.0137488	0.0706634	-0.0277057	0.0240737	0.00128979	-0.0127647	-0.0345352	-0.111924	0.057753	0.0259114	0.052253	0.0535695	0.0485869	0.0255872	-0.0119412	-0.00824365	-0.0372428	-0.0304359	-0.0503929	-0.00586655	-0.0128367	0.0803139	0.0135797	-0.0463844	0.0687599	-0.0531785	0.0268069	0.0919562	0.0103345	-0.0832371	0.0295417	0.00629189	-0.0681278	0.0579815	-0.0256623	-0.0576319	-0.0130661	-0.147667	0.0425543	-0.0801826	0.0269728	-0.0885227	-0.0156155
2.81482	-0.247249	0.0878558	-0.00650602	0.0226567	-0.0493092	-0.0326255	-0.0703682	0.0226255	0.0320688	0.0468496	0.0637614	0.00807177	-0.0145064	-0.106345	0.0269471	-0.035658	0.0382191	0.0494444	0.0172149	-0.0499892	0.0432931	0.0537991	0.00454125	-0.0821828	-0.0360156	0.0189633	0.00349401	0.0337728	0.00902004	-0.00674465	-0.0733714	0.00389031	0.134076	-0.0505209	0.0604793	0.0181374	-0.103663	0.117924	-0.062384	0.00272131	0.0767538	0.056188	-0.0249897	0.0529717	0.0492672	0.0923844	0.0423777	-0.0138676	0.0567422
2.82124	-0.344892	-0.0332431	-0.00343435	-0.0283487	-0.00724405	-0.0849656	-0.00246717	-0.0201628	0.0235903	-0.0422214	-0.0192618	-0.0626927	-0.0947736	-0.12867	0.0360158	0.0438999	-0.0124079	0.0151611	0.0179998	0.0924389	-0.00660248	-0.0108039	-0.092358	0.0101688	0.105793	0.00360741	-0.0535393	-0.00418565	0.0132206	0.0356335	-0.0312587	-0.0513328	-0.0181708	-0.0185956	0.0213017	-0.0502571	-0.0574447	-0.00384577	-0.0549842	-0.0158032	0.0960056	-0.0211783	-0.00384341	-0.0677618	-0.0245389	0.00317242	-0.0805562	-0.0256007	-0.056519
2.82766	-0.174905	-0.00102843	-0.0181212	-0.0327722	-0.0357783	0.000258684	0.0328996	0.0270426	-0.0192866	0.0278764	-0.0461604	0.00910124	0.00317538	0.0367064	0.0607682	0.0756594	0.0160458	-0.0233002	-0.110854	-0.0160455	-0.0239677	0.0178313	-0.0155303	0.0202717	-0.00810457	-0.0106469	0.0677797	-0.0605057	-0.0451465	0.113772	-0.0343614	-0.0143098	0.045244	-0.0273999	0.0308399	-0.0302933	-0.0799452	0.0532794	0.0530521	-0.0900305	-0.0272872	-0.0305773	-0.0133526	0.00461736	0.0545903	-0.0489005	0.0799361	0.0333683	0.0398916
2.83408	-0.17999	-0.0220067	-0.01074	-0.00735254	-0.069914	0.0481672	-0.0290672	-0.00305021	-0.094423	0.0857684	-0.0799183	-0.124041	-0.110538	0.0196932	-0.0349345	-0.039038	-0.0146801	-0.0161962	-0.0231924	-0.0957129	-0.0698782	0.0121421	-0.0811026	0.0184616	-0.00193116	0.0414787	0.0569268	-0.11631	0.0843004	-0.108572	0.0345563	-0.0296067	-0.0529316	-0.00909595	-0.0934305	-0.0606153	-0.0639429	0.0489098	-0.0536687	-0.0172325	-0.0533912	-0.0951631	-0.045834	0.0490485	-0.0619388	-0.0985043	-0.0336426	-0.0335116	-0.0782506
2.8405	-0.248776	0.0974859	-0.0900065	0.0508514	-0.0714272	0.0892567	-0.0541364	-0.0321777	0.0374804	-0.0101614	0.0141711	0.00229184	-0.020243	-0.00415656	0.0162023	-0.0288623	-0.0547716	-0.0688428	-0.0136251	-0.0527209	0.00018196	-0.0107645	0.0827703	-0.01785	-0.0356241	0.0812928	-0.061829	0.0657922	-0.0458648	0.141153	0.000129626	-0.0539	0.0749861	0.0348048	0.0084599	0.0421126	0.0351847	0.0880734	0.0468575	0.0350816	0.0583744	0.0325812	0.0884175	0.0958563	0.0417104	-0.0469989	-0.0402984	-0.030975	-0.0631164
2.84692	-0.217683	-0.0693658	0.0148444	-0.0164172	-0.000952988	0.00556739	-0.0556086	-0.0563323	0.0168075	0.115938	0.0754102	-0.0783049	-0.0815352	-0.0742364	0.0270409	-0.0760201	0.00519321	-0.0218635	0.0300083	0.00634544	-0.0541045	0.0959953	-0.0376506	0.000341013	-0.0356105	-0.0571108	-0.0359684	-0.00167678	-0.00938542	0.00170985	-0.0118996	-0.0309756	0.0806563	-0.0251129	0.00954199	-0.0135146	0.0415351	0.0294061	0.0437112	-0.046656	0.0121063	-0.0324729	-0.0366868	-0.024137	0.00112461	-0.0185213	-0.0661553	-0.042032	0.0304916
2.85334	-0.245526	-0.0211595	0.037461	-0.0808764	-0.0230535	0.0595989	0.0196364	-0.011536	-0.0644535	0.0384098	0.0145722	0.0188678	0.0413916	0.0200488	0.0725107	0.0883658	-0.0764351	0.0563636	0.0742602	0.0312619	-0.00902297	0.0181107	0.0529067	-0.0698447	0.0145176	-0.000792429	0.0120752	0.106911	-0.0634691	0.0495471	0.0525979	-0.0337503	-0.0010474	-0.0252474	-0.0287126	0.00554501	-0.0167099	-0.0808695	-0.0729945	-0.0164672	-0.00865041	-0.000688748	-0.0836963	0.0350003	0.071457	-0.0501629	-0.0111916	-0.0369933	0.0116271
2.85975	-0.21889	-0.00408927	0.0087483	-0.112104	-0.0197624	-0.0029716	0.0122322	0.0269016	-0.0187426	0.0293068	-0.0440115	0.00566049	-0.0917644	0.0903097	0.0269734	0.051216	0.00555139	-0.003421	0.0137341	-0.0367952	-0.0465925	-0.00681887	0.0111133	-0.0175931	0.0012736	-0.0497355	0.0226937	0.0223437	-0.0536586	-0.00350294	0.0457015	0.0159356	0.0171642	-0.0555403	-0.0206607	-0.0420321	0.000800337	0.0305477	0.0365752	-0.0428478	0.00299651	0.117521	-0.0512827	0.0253771	-0.0438321	-0.058473	0.0130442	0.0355323	-0.0111164
2.86617	-0.252704	-0.0892973	0.0929203	0.0688834	-0.0298277	0.0448626	0.0122435	0.0134455	0.0218946	0.0559526	0.0721957	0.0436958	0.0504417	0.0367303	-0.0100957	-0.0360291	-0.0492486	0.0249687	-0.0980592	0.0464727	-0.0388158	-0.0393389	-0.0524626	0.0489568	0.0313505	-0.0368455	-0.00459847	0.0427655	0.0958522	0.0610498	-0.0680672	-0.0912713	0.08334	0.0590326	0.00247036	0.00690033	-0.024892	0.0940089	-0.0700812	-0.0148397	0.0271339	0.00796816	0.0741081	0.0518038	-0.00741554	-0.0529435	-0.0206285	-0.0960611	-0.00995071
2.87259	-0.299779	-0.0540616	0.00428739	0.0403906	-0.0559176	-0.0677274	-0.0984269	0.0741125	-0.0855148	-0.0783608	-0.00385398	0.043422	-0.134207	-0.0752995	-0.00223854	-0.0581333	-0.0363992	-0.0632396	-0.0752185	-0.0683256	0.0938941	-0.10751	0.0179519	-0.0120584	-0.0105601	-0.00528348	0.0847592	-0.0332863	0.0383143	0.0886061	-0.00122225	-0.00908402	-0.0586792	0.0110971	0.015242	-0.096757	-0.0405705	-0.0760518	-0.0774748	0.0500147	-0.0184505	-0.0205042	-0.0365436	-0.12903	0.0380113	0.0164843	-0.0418786	-0.00818736	-0.0853886
2.87901	-0.265788	0.0453317	-0.0795914	0.0165506	0.0152957	-0.0564806	-0.00251376	-0.0325208	0.140452	0.128225	0.0593671	-0.046738	0.000866394	-0.0421893	0.0372157	0.00951986	-0.0170079	0.0874832	-0.0174143	-0.0366256	0.0144657	-0.050249	-0.0190694	0.00894549	0.0189974	-0.0433617	-0.0543222	-0.0294074	-0.0225401	0.0797187	0.00454983	0.0149152	0.017939	0.000396859	0.0834226	0.10283	-0.0794354	0.0384078	0.0158757	-0.00382548	0.0940965	-0.0790661	-0.0123708	0.00784144	-0.0768388	-0.0383533	0.0322751	-0.0637044	0.0365533
2.88543	-0.293598	-0.00259491	0.0387368	-0.0522575	0.0339218	-0.002165	-0.0718246	-0.0927783	-0.00900723	0.0330038	-0.0312737	0.035098	-0.0596159	-0.0188761	0.0537476	0.0509109	0.0494849	-0.0475421	0.0566104	0.0195185	-0.0290861	0.00850533	0.0245064	-0.0503757	-0.0107626	-0.0917084	-0.0331566	-0.032905	-0.00886008	-0.0211581	-0.00681843	0.0126296	-0.0153639	0.0377803	-0.00585531	-0.0776702	-0.0583497	-0.0436667	-0.0157441	-0.0235533	-0.104876	-0.0821105	-0.0778933	-0.0362521	-0.0958324	-0.114908	-0.0712121	-0.0249912	-0.0299759
2.89185	-0.146885	-0.050841	0.061344	-0.0373274	0.0411616	-0.0324482	-0.0276167	0.0482985	-0.0866072	0.087154	-0.0310922	0.0650126	-0.0835399	-0.0390991	-0.0446332	0.0321088	-0.00148639	0.0292032	-0.0238128	0.00446174	-0.00124627	-0.0698673	-0.0711153	-0.0411687	0.03608	-0.0481376	-0.118494	0.00851722	-0.0353908	0.0778813	0.043753	-0.0873723	0.0134592	-0.0771702	0.0550975	0.0228002	-0.02776	0.0890057	-0.0177619	0.00303939	0.0551935	-0.039777	0.00420199	0.0331824	0.0152979	-0.00335561	-0.0796118	-0.0115334	-0.00723238
2.89826	-0.158746	-0.0544613	-0.0316269	-0.213995	0.00129923	-0.0141154	-0.0644753	0.00840611	0.0941881	0.0587685	-0.0685798	0.0216873	-0.0942904	-0.0156389	-0.00618397	0.0289441	-0.0644947	0.0722157	-0.0335481	-0.00984371	-0.0810361	0.0151116	-0.042715	-0.044575	0.0586004	-0.0338054	-0.00954195	0.00923596	-0.00153683	-0.0151816	0.0354875	0.00247206	0.0120997	0.0590529	0.0192966	0.0332089	0.00535724	0.0216354	-0.0375906	-0.00938561	0.0268032	-0.0275361	-0.0522334	0.0752448	-0.00664578	-0.0200953	0.00625458	0.070053	-0.0472878
2.90468	-0.282139	0.030467	0.0223107	-0.0103512	-0.0339335	0.0813927	-0.0570997	-0.0104406	0.0256654	0.108921	0.0101925	0.0397731	-0.0578887	-0.0554525	0.0358693	0.00855037	0.03176	-0.000600515	0.0598382	-0.0125389	-0.0262646	-0.0302825	0.0662285	0.0385787	0.0750019	-0.11089	0.0158928	0.00820847	0.00164154	-0.0489221	-0.0456997	-0.0352971	0.0290645	-0.030537	-0.110082	-0.0474747	0.0366544	0.0323886	0.00223538	-0.00295874	0.0173338	0.136792	-0.0401587	0.0160664	0.0688808	-0.0737103	-0.0558371	-0.0048711	0.01753
2.9111	-0.272999	-0.00658257	-0.0195861	0.0332437	0.173182	0.0312703	0.0963657	0.0505749	-0.0302285	-0.0132032	0.0591856	0.0223726	-0.0852403	0.00774951	0.0628984	-0.043196	-0.0118431	0.0448063	0.07513	-0.0029636	0.017869	0.00831639	0.0424052	-0.0158103	-0.0349022	-0.0568171	-0.0288817	0.0783551	0.022811	-0.0271312	-0.00625626	-0.0911552	-0.0850192	-0.0235811	0.0920378	-0.0643526	-0.0203733	0.00764852	0.00420111	0.0437031	0.0656374	0.0261586	0.115231	-0.0762503	0.075871	-0.0501549	-0.0193049	0.00422421	0.0441525
2.91752	-0.191626	0.165871	0.0039942	0.0735132	0.0743749	0.0175217	0.0122345	0.0462933	0.00193472	0.112618	0.0623239	-0.000321122	-0.0730064	-0.0188385	-0.0589147	0.0331615	-0.0545372	0.0392785	0.0226864	0.02966	0.060354	0.0100895	-0.0514072	0.0888337	0.122242	-0.130439	-0.0126909	-0.0840825	-0.141624	0.0630736	-0.00384443	0.00731241	0.046635	0.0550046	0.00945602	-0.108167	0.0190562	0.0659334	0.0826602	0.0595121	0.100418	0.000526474	-0.0388981	0.028486	0.0271841	0.0447459	-0.059745	0.0336373	-0.0552046
2.92394	-0.174503	0.0627537	0.067232	0.0389085	0.0522744	-0.0543202	0.0107705	-0.00988469	-0.0311016	-0.0222004	-0.000434533	-0.0272785	-0.0196837	-0.0392222	0.0141058	0.00850282	-0.104944	0.0862239	0.0590239	-0.0494413	0.0694797	-0.00527408	-0.102699	0.0346312	0.0345888	-0.029893	-0.0333794	-0.0205548	-0.0131992	0.0678429	0.0141972	-0.0943821	0.117337	0.0680664	-0.0353929	-0.0830116	0.0559963	-0.011449	0.0102607	-0.0340143	-0.0294248	0.00898085	-0.0217445	-0.0102451	-0.0441421	0.0443706	0.050346	0.0670105	-0.0656809
2.93035	-0.138049	0.0653191	0.00574283	0.0193715	0.015255	0.125606	-0.00839232	0.0137248	0.0183387	0.150098	0.00657699	0.0248511	-0.0538144	-0.0466468	0.0413224	0.0193905	0.0631745	-0.0618331	0.0201326	-0.00100423	-0.0532976	0.0222454	0.0789916	0.0488498	-0.0321361	0.0373459	-0.038163	-0.00329313	0.0679958	-0.0169731	-0.0178476	-0.0610258	0.0931977	0.0243205	0.0166838	-0.0216152	0.0373237	0.106113	-0.0460942	-0.00839897	0.0505299	0.120361	0.0476563	0.0483904	-0.0260458	-0.0191286	0.0417939	0.0162584	-0.0219747
2.93677	-0.284072	-0.0746004	0.0721563	0.0120927	0.00182302	0.0156205	-0.0703824	-0.138947	-0.173508	0.121916	0.0199882	-0.0631763	-0.0684377	0.0690577	-0.056008	-0.0106163	-0.0364681	-0.00909592	-0.0770134	0.0701237	0.0324174	0.00964085	0.0458729	0.054198	0.0264657	-0.0573267	-0.114899	-0.0336676	-0.0552894	0.0271086	-0.0113674	-0.0491634	0.00125224	0.00246116	-0.0474135	-0.0931442	-0.0777681	0.00935811	0.0522395	0.00599933	-0.0876706	-0.0846786	-0.0334572	-0.0555806	0.0557872	-0.0791761	-0.112084	-0.11307	-0.110548
2.94319	-0.185575	0.113837	0.12995	0.064437	0.059389	0.00317624	0.00193686	-0.00160359	0.0961032	0.0929588	0.0529147	-0.0148301	0.0231661	0.0381353	0.0388771	0.0572522	-0.0219933	0.0435206	-0.0339691	-0.00445341	0.016379	0.0160976	-0.00274022	0.0180638	0.0230049	0.177274	0.0534464	0.0644611	-0.0219047	-0.00496364	0.107654	-0.0246626	0.0253595	-0.0300848	0.171186	-0.00345581	0.000635929	0.0345824	0.0518469	0.089475	0.0854707	0.162963	0.0128127	0.0471815	0.035874	-0.0107149	-0.00410455	0.0564249	-0.00374026
2.94961	-0.273627	-0.125012	-0.0317593	-0.0895456	-0.0892385	0.0411918	-0.0113316	-0.0639938	0.00964983	-0.0418897	-0.0215014	-0.0122171	-0.0516576	-0.0830421	-0.0576694	0.0452102	-0.00879959	0.104915	0.00469871	-0.14121	-0.014097	0.0115143	0.0662635	0.00434071	-0.0288033	-0.042062	0.00186524	-0.00813199	-0.0105466	-0.046578	0.0393972	-0.060628	0.0408416	-0.0766174	0.00265812	-0.0627231	-0.0712366	-0.0537263	-0.0188904	-0.0361811	-0.0492182	-0.0670974	0.10653	-0.086276	-0.0784955	-0.0541103	-0.0311402	0.0106103	-0.0323023
2.95602	-0.344166	0.031538	0.0309961	-0.00292911	-0.119618	-0.0301561	-0.0157988	0.029803	0.0438703	-0.00355079	0.00405048	-0.0820882	-0.0358932	-0.0963907	0.0223717	-0.0319253	-0.00811104	-0.0730622	-0.00641412	-0.103986	-0.00805289	-0.123342	0.0272917	0.0435812	0.00538921	-0.0679668	-0.0111193	0.0558395	0.0301338	0.000685604	-0.0084106	0.0066527	-0.0387279	-0.0221442	0.0458172	0.0137195	-0.119518	-0.0167747	-0.00949125	-0.0479561	-0.0527985	-0.00346257	-0.0705954	-0.0467147	0.0359274	-0.019488	-0.0654675	0.0168679	-0.0182544
2.96244	-0.161595	0.081662	-0.047807	-0.124362	-0.0323039	-0.0554643	-0.0807026	0.12477	0.0145086	-0.01114	-0.0144284	-0.0558882	-0.00824851	0.0114379	-0.0287914	0.112007	-0.0991182	0.0535507	0.0296722	0.0675434	-0.026366	0.0212889	0.0503167	0.00447502	0.0452693	-0.0528446	0.0135325	0.0226238	-0.0158799	0.0255387	-0.0361167	-0.0902879	0.0479171	0.025832	0.00449125	0.0393767	-0.0392984	0.06469	-0.0504642	-0.0192933	0.0386498	-0.0157034	0.118333	-0.00151831	0.107724	0.00713581	-0.0158581	0.0484152	0.0357694
2.96886	-0.302274	-0.0783164	-0.111234	-0.0181401	-0.0411151	-0.0598386	-0.0688891	0.00178178	-0.0443884	-0.00284272	0.0355395	-0.141991	-0.0302059	-0.0938509	-0.00420757	0.112438	-0.0136612	0.0734148	0.00733568	-0.0250363	-0.0503968	0.0746138	0.0523386	0.0551121	0.0869636	0.0382272	-0.0561225	-0.0445753	-0.0965215	0.0491635	0.15353	0.10622	0.0323539	0.0289624	0.0252703	-0.0410035	-0.0156736	-0.0231945	0.00180303	0.000641988	-0.0459685	0.00722288	-0.0648368	-0.0599235	0.0313741	0.0266801	-0.0240941	-0.0638401	-0.0503136
2.97528	-0.138886	0.0129331	0.101502	-0.00130368	0.0557982	0.0148634	0.12588	0.10966	0.0639488	0.075762	-0.00416431	0.0463776	-0.165127	-0.0590793	0.0525961	0.0672721	0.0837231	-0.0746573	-0.0138504	-0.00735462	0.0143024	-0.0483854	0.0742557	0.0154647	0.0244824	-0.0188902	0.122567	0.142332	0.011563	0.0848082	0.0446198	-0.0143345	0.017467	0.0247388	0.10247	0.0283924	0.0975316	-0.0172171	0.073629	0.0735461	0.00944936	0.0569965	0.0441246	0.019595	0.143007	0.0440988	0.0464901	0.102138	0.0859243
2.98169	-0.184529	-0.0541735	0.0459856	-0.0103111	0.0146731	0.103499	-0.0113354	-0.039419	0.0282935	0.0172901	-0.0695108	-0.0137285	-0.0519887	0.0648189	0.0292501	0.0652565	0.0192959	0.0565182	0.0105081	0.0921937	-0.0187304	0.0490466	-0.084118	0.0629524	0.0904381	0.0241754	-0.00221247	0.0142098	0.00755539	0.0353132	-0.0516649	-0.0788529	0.111554	0.0995328	0.00414439	-0.00338197	0.0801858	0.0112171	-0.0204758	-0.0513355	0.0169631	0.0494235	0.0133258	-0.0894591	-0.0232663	-0.0984485	-0.0321553	-0.0538687	-0.0197176
2.98811	-0.271148	0.030411	0.0251649	0.0135003	-0.101457	-0.012712	-0.0512151	0.0143417	0.0300395	0.0307901	-0.0447757	-0.0609092	-0.058193	-0.0837873	-0.0452969	0.01479	0.013195	0.00657139	-0.063825	0.0332213	-0.0381104	0.0480409	0.064916	0.0485655	0.120623	0.0241799	0.0695543	-0.0184947	0.0651485	-0.00934577	0.118061	-0.0932455	0.0115608	-0.0433354	-0.0467356	-0.0963798	-0.0262355	-0.0159499	-0.0412521	-0.0189706	-0.0169854	-0.0437692	-0.126208	-0.146878	0.0473746	-0.0610137	-0.13195	-0.0673539	0.00372029
2.99453	-0.140061	0.0644159	0.0298622	0.0688031	0.0999992	0.0639199	0.0860381	0.0500936	0.0588069	0.166082	0.0534592	0.0938288	-0.0250131	0.0396257	0.0228478	0.0477343	0.0181393	-0.00484633	0.0436731	0.0348624	0.0156736	0.128397	0.113583	0.0490363	-0.0582526	-0.076802	0.0743578	0.00714215	-0.0436814	-0.0407915	0.0239261	0.00854042	0.0169282	0.0102605	0.113351	0.0368956	-0.00961378	0.0833394	0.0188411	0.145169	0.0333536	0.0128354	0.121284	0.00205931	0.0280073	-0.00492167	0.0341417	0.095782	0.0827347
3.00094	-0.173505	0.0290205	0.043122	0.00314268	-0.0440569	-0.0828052	0.0417783	0.0115786	0.0612111	0.062262	-0.101817	-0.122732	-0.0626856	-0.0471117	-0.0616149	0.0315765	-0.00809714	-0.0133606	0.00455837	-0.0731132	0.00840408	0.00818653	0.0604897	-0.0330441	-0.0266038	0.034021	-0.0882496	-0.0291038	0.0318199	0.0226736	-0.02486	0.0102033	0.0344319	0.0436634	-0.00550845	0.0812877	-0.0402251	-0.0244617	-0.0989287	-0.0543876	-0.0536532	0.0943917	0.0332793	0.0209932	0.0653537	-0.0153494	0.0163162	-0.04883	-0.0867131
3.00736	-0.12849	0.0307548	-0.0557274	0.0792754	0.0807417	-0.00291819	-0.00838556	0.06397	0.0773498	0.1642	-0.00641856	-0.0372484	-0.0211066	-0.027046	0.0122832	0.0540875	0.0555998	-0.0304947	0.0459481	-0.039039	-0.00757257	-0.047061	-0.0396995	-0.0166176	-0.0688113	0.0534786	0.0955549	0.088819	0.0319308	-0.0013418	-0.0190535	0.0100748	-0.0779121	-0.0242356	0.0431056	-0.0337798	0.00224845	-0.0180238	0.0740737	0.158682	0.0275157	0.105553	0.0290078	-0.0975689	0.100317	0.0415899	-0.0226477	0.0264346	0.0394253
3.01378	-0.261138	0.0917477	0.0921353	0.0225994	-0.0477554	-0.0413495	0.0314386	-0.0298241	0.0341987	0.00328564	0.0995919	-0.0695694	0.0579548	0.0407845	-0.0331603	0.0639343	-0.0698522	0.00522149	0.00843249	0.0607363	-0.0488228	0.0146925	-0.0378283	-0.0410982	0.00575334	0.0782528	0.0342152	0.0463356	0.02831	0.0039238	-0.0482059	-0.0323815	-0.00119546	0.00222489	0.0360053	-0.0447134	-0.00689359	-0.0283346	-0.0647115	0.0648556	0.067775	-0.0347705	0.0199518	0.0734269	0.14615	-0.0144703	-0.0489955	-0.133999	0.0912816
3.02019	-0.1741	-0.0338504	-0.0587801	0.0255981	-0.0243833	0.0686605	-0.0644483	-0.0071162	0.0468364	0.0488374	-0.0931715	-0.0270703	-0.0670148	-0.0290013	-0.0316454	0.0466816	-0.0260703	0.107642	0.0595021	0.0123384	-0.00299628	-0.0250517	-0.097289	-0.0249378	0.0406741	0.0390907	-0.023181	-0.126407	-0.0274598	0.0882999	-0.0394426	-0.0637265	-0.00454123	-0.0976063	-0.0272708	-0.118148	0.0265641	0.0881333	0.0299606	-0.00130816	-0.0902188	0.00302972	0.0119219	-0.048244	0.0481236	-0.0274546	-0.0265445	-0.0453138	-0.0289589
3.02661	-0.20933	0.086745	0.0924947	-0.0415846	-0.0311981	0.0390314	-0.0216736	0.00834239	0.0094853	-0.0216816	0.000540286	-0.0323635	-0.000811522	-0.0316266	-0.0734511	0.0145509	-0.00123877	-0.021773	0.0494843	0.0776822	-0.0107334	-0.00449676	-0.0812708	-0.0446728	-0.0252344	-0.0467734	-0.0227352	0.0783888	-0.0271283	-0.0242168	0.040234	0.124212	-0.0148145	0.0455118	0.0464951	0.00732817	-0.0119769	0.0943076	0.0402491	0.0154829	-0.0591492	0.112386	0.0326906	-0.0030397	0.0237001	-0.0553807	0.0511379	-0.05434	0.00549603
3.03303	-0.266062	0.0708813	0.0268568	0.106326	0.0242233	0.0813679	0.0491532	-0.0445967	0.0643831	-0.0694613	-0.067075	-0.00671582	0.123333	-0.0815893	-0.0612735	-0.00373076	0.081051	-0.0502607	0.10872	0.0899316	-0.00168695	-0.0254905	-0.0140225	0.0989366	0.0952956	-0.0822345	-0.00625871	-0.0276612	0.0218984	-0.0202113	0.000129626	0.00527151	0.0269302	0.0585397	0.0374056	-0.0750101	-0.0774227	-0.0196078	0.0937153	0.03019	0.0108744	0.000999589	-0.0556297	-0.112546	0.0209206	-0.0745735	-0.019673	0.0103735	-0.0492966
3.03944	-0.181648	0.0512855	0.161554	0.0989729	0.0824207	-0.0724145	0.0698123	0.116215	-0.0163295	0.00839058	0.0516061	0.0518101	-0.0349803	0.0380498	0.0193639	0.025325	0.0116801	0.0536072	-0.0909885	0.0264743	-0.0492286	0.00722026	0.0289232	0.0025945	0.0308783	0.00419492	-0.0122767	0.0702886	0.0550894	-0.0268778	0.100951	-0.107033	0.0122229	0.0827607	0.0512148	-0.0258541	0.0188868	0.0580733	0.1334	-0.155097	0.0323214	0.101765	0.102545	-0.0157558	0.0857697	0.0890522	0.00698333	-0.0259709	0.0534782
3.04586	-0.222431	-0.0548367	-0.0151536	0.0165964	-0.145416	-0.124985	-0.0629828	0.0157965	-0.0767072	-0.0384939	-0.085267	-0.0149662	-0.00884586	-0.0290252	-0.0908679	-0.0333848	-0.016953	0.025112	0.00767357	-0.0235465	0.0275415	-0.0196714	-0.0192646	-0.0177182	0.0101858	-0.0966356	-0.0926388	0.0832614	0.0156802	0.120882	0.0836343	0.0210453	-0.00430525	0.0314721	-0.0479195	-0.0402257	-0.0311163	0.0478519	0.0321716	-0.0184266	-0.0413625	0.0124319	-0.0232994	0.0197843	-0.0942721	-0.0274945	-0.028504	-0.0354066	-0.0431656
3.05227	-0.196583	-0.00715011	-0.0124035	0.0285107	-0.0619264	0.00846018	-0.16038	0.000609032	-0.00544685	-0.00766891	-0.0346696	-0.0737674	-0.0623052	0.0138445	0.0402836	0.0377501	0.0437143	-0.0347066	-0.061188	-0.0262781	-0.0691507	-0.0130454	0.152253	-0.0205469	-0.0335328	-0.122696	-0.0260127	-0.0401852	-0.0435714	-0.00794842	0.065833	-0.013833	-0.0423555	0.0323087	0.105472	-0.00651642	-0.0635593	-0.0438998	0.00130012	-0.0130877	0.0044216	-0.0915792	-0.0764895	-0.0584842	-0.0136686	0.00810253	-0.0642478	-0.0527486	0.0905771
3.05869	-0.293857	-0.0156613	0.0896406	-0.0298767	0.0426748	-0.0594516	-0.117611	-0.00594886	0.044149	0.06355	-0.00781794	-0.0214313	-0.0334814	0.0138923	-0.00282747	0.0305291	0.0649376	-0.0759242	0.025689	0.107783	-0.0260221	-0.0536968	0.0703707	0.0495775	-0.0599799	-0.010569	0.113737	-0.0754323	-0.0331798	-0.0384367	-0.0160795	0.0207636	0.0673507	-0.0256996	0.0568862	0.0323825	0.0427524	-0.0542705	-0.0231315	0.0255105	-0.0141975	0.0203435	0.0699877	0.0507592	0.121427	-0.0114178	-0.15516	-0.0207989	0.0346881
3.06511	-0.205436	0.0535233	0.0581115	0.0074744	-0.0204433	0.0910015	0.0314799	0.117595	-0.0503989	-0.136434	-0.0159039	0.0368176	0.0515448	0.0400153	-0.128245	0.0344837	0.0136081	0.0591841	0.0129493	-0.0154975	0.0432931	-0.0663407	0.0199388	0.0408935	-0.0367711	0.0240285	0.0940861	0.0392005	-0.057942	-0.000324581	0.0217546	-0.0338541	0.0842381	-0.0298893	0.0791515	0.0120162	-0.00731042	0.0919825	0.0500223	-0.00131279	-0.0328965	0.00796657	-0.0141678	-0.0394351	0.0289476	-0.083251	0.00723988	-0.00385932	-0.0160074
3.07152	-0.318191	-0.0511605	-0.0198415	-0.056853	-0.0883655	-0.00450662	-0.0217014	-0.110652	-0.0488677	-0.0542828	-0.0260245	0.0262969	-0.060833	-0.0409929	0.015921	0.111589	0.0399544	0.0093089	-0.0520677	0.0355982	-0.0153667	0.0676887	0.021145	0.0241827	0.0148209	0.0288823	0.0998869	-0.00514057	0.0419896	0.0265454	-0.00966368	-0.076854	-0.0303529	0.00939679	-0.0498386	-0.125597	-0.0645026	0.00687126	-0.0129657	0.0151556	0.0231717	-0.0115103	-0.071033	-0.0372557	0.0198305	-0.0423406	0.0149108	0.00976639	-0.0308984
3.07794	-0.258643	-0.0927895	0.0668347	-0.0118104	-0.0758822	0.0222583	0.0225824	0.0822553	0.113933	0.0074872	-0.0928231	0.00421956	-0.103367	-0.00884656	-0.0101631	0.0135577	-0.00308396	-0.00619623	-0.0275707	-0.0128598	-0.0915725	0.0450319	-0.0100136	0.0196418	0.00418139	0.00419936	-0.0196376	0.0471269	-0.00405173	0.0180979	0.0339125	0.0452891	0.0397992	-0.0799298	0.0455879	-0.039899	-0.00442582	0.0871648	0.0449747	0.0200425	-0.0152807	0.0187865	-0.00641672	-0.00305678	0.0327742	0.09924	0.0513424	-0.0841602	-0.0115777
3.08435	-0.15976	-0.00630285	0.140658	0.0344965	0.0517506	0.104359	0.037351	0.109588	0.135968	0.100074	0.0717946	0.022584	-0.00474484	-0.0314659	-0.037406	0.0215381	0.0469233	0.0549421	-0.0300691	-0.0151036	0.0520526	-0.0871437	0.00987211	-0.009921	-0.00697755	0.00145309	0.0275858	0.0734487	-0.00355402	-0.0280921	0.138175	-0.0918396	-0.0104226	0.0154958	-0.0608759	0.0430654	0.0298489	0.107703	0.019666	-0.012327	-0.0378732	-0.0279443	0.0114921	0.0781153	-0.0616392	-0.0210381	-0.0617863	0.0331314	-0.0147573
3.09077	-0.21403	-0.0581294	-0.0268633	-0.0614885	-0.000437973	0.0326242	0.0845643	0.0330474	-0.0148576	0.0819432	0.0667416	-0.00925993	-0.120512	-0.0182779	0.0592943	-0.0481491	0.0357126	0.0351006	-0.00964016	-0.00605536	0.00721365	-0.0292159	-0.00407967	0.0836812	0.0239829	0.00637145	0.0197419	0.0614697	-0.113435	0.00875996	-0.047339	-0.0372095	0.0301422	-0.000925818	0.0208402	-0.0286386	-0.0208998	0.0465371	-0.0769013	0.0734539	0.0616129	0.129219	0.02159	0.069043	0.0364406	0.0807023	0.0278652	-0.0414226	0.02631
3.09718	-0.213016	-0.0346336	0.0342191	-0.0448355	-0.0836283	0.0688168	-0.0172537	-0.082008	-0.0578901	-0.061398	-0.0435051	-0.0519671	-0.045704	-0.0480996	0.0556565	0.0368466	-0.00158305	-0.00323997	0.020862	0.0224616	0.0187773	-0.062704	-0.0644275	-0.0450366	0.0821534	-0.0735417	-0.0995226	0.0355241	-0.00778264	0.0323389	0.0931829	0.00673177	0.00887717	-0.0803277	-0.0406601	-0.0751618	-0.0786017	-0.0497278	0.060691	-0.0675779	0.0152872	-0.0140135	-0.0295633	0.0200227	0.059111	-0.164768	-0.0353865	-0.0408822	-0.0759292
3.1036	-0.113892	0.0142677	0.103118	-0.0373733	0.049091	0.0929274	-0.0629843	-0.0209261	0.0644883	0.0890136	0.020079	0.00133121	-0.0398378	-0.0822969	-0.0340495	0.0176615	0.066549	0.0619556	-0.0677545	-0.0505162	-0.0506393	-0.0545234	0.0134287	0.0249195	0.0120684	-0.0435687	-0.0220551	0.0241963	-0.0353356	-0.0524102	0.120889	-0.0372466	0.0323223	0.00354757	0.0214608	0.0688217	0.0759743	0.0741341	0.000469022	-0.0422946	0.0508495	0.043061	0.00611894	-0.00841922	0.0404912	0.0731598	0.0393102	0.00330885	0.0467965
3.11001	-0.0612477	-0.0506651	0.125441	0.0645402	-0.0219652	0.0456405	-0.00838631	0.0168973	-0.0383141	0.0647545	0.00459501	0.00181477	-0.0347746	-0.0787417	-0.0163926	0.0524483	0.0395413	-0.0930696	-0.0632082	-0.0166846	-0.0261457	-0.0193231	-0.0533673	0.0923561	0.0158734	0.0403948	-0.0666639	0.0438942	0.0147962	0.0360734	-0.0122215	0.0432235	-0.0169345	0.00583457	0.0232495	-0.0128632	-0.0537978	0.0353653	0.032791	0.039669	0.018548	-0.0285504	-0.0287247	0.0974849	0.0869666	0.0261365	0.0488289	-0.0324284	0.0944612
3.11643	-0.159342	-0.0240605	-0.0632883	-0.00742133	-0.0634978	-0.037654	-0.124977	-0.0338318	0.0694198	0.0429044	-0.0469772	-0.129885	-0.000746693	-0.0710744	0.00627495	0.0548774	-0.0293204	-0.0432435	0.0398303	-0.0720592	-0.0155696	-0.0388311	-0.107941	-0.016538	0.0482305	-0.0314175	0.00397121	-0.0260111	-0.0291174	0.0466222	-0.0385757	-0.114868	0.0626913	0.0587895	0.0571312	-0.000198958	-0.102917	0.00268149	0.00673416	0.00653872	-0.00350281	-0.0373402	0.0222907	-0.0499137	0.0792808	-0.0628515	-0.026247	0.0110519	-0.078335
3.12284	-0.123274	-0.107319	0.0506357	0.0615186	0.0830027	0.0181967	0.0107975	0.0345631	0.0124883	0.00529587	0.0209104	0.0808345	-0.0388756	0.0268991	0.0181112	0.0169377	0.0776632	0.00935416	0.00598948	0.039744	0.0643438	-0.0835974	0.0334114	0.0640348	-0.0326356	-0.000723433	-0.0226723	0.0774963	0.0220646	0.0417332	-0.0479356	-0.128381	-0.00116013	0.060024	-0.0142541	-0.116169	0.0668655	0.0606971	0.0734296	0.0555794	0.0474688	0.0380593	0.0187667	0.0131138	-0.0155285	0.0462403	-0.0608939	0.0771522	0.064024
3.12926	-0.244544	-0.0267378	0.0954907	-0.02531	-0.069914	-0.0445798	-0.124962	0.0271836	0.00144112	0.047934	-0.0527563	-0.0488706	-0.0338617	-0.0536955	0.0915141	-0.0134759	-0.0695079	-0.0203665	-0.021789	-0.0112396	0.0296355	0.0167155	-0.0155747	-0.0437065	0.00240691	-0.0303248	-0.0221951	-0.00514566	-0.0860756	0.0350632	0.0801753	-0.00280811	0.00159043	0.00350009	0.0725987	-0.00401007	-0.0821058	-0.00361269	0.0248424	0.00271205	-0.0095915	0.0541547	-0.0347099	-0.0749091	-0.00530944	-0.0163161	-0.0849661	-0.0669147	-0.00699924
3.13567	-0.104477	0.0520768	0.0989502	0.20072	0.0917963	0.0622533	0.00635742	0.113042	0.0802476	0.179763	0.0201317	-0.0314733	-0.0333941	-0.0451086	0.0537476	-0.121252	-0.021649	-0.0020183	-0.00113839	0.0243636	-0.0334152	-0.00480572	-0.0676206	0.0135659	0.0346969	0.075571	0.0724747	0.053852	0.00741726	0.0480231	-0.0637585	-0.133312	0.157095	0.0814855	0.137463	0.00943399	0.0910334	0.0203625	0.150567	0.028226	0.0873974	0.10136	-0.0618259	0.0928626	-0.0429021	-0.0705304	-0.0799501	0.0427647	0.0403529
3.14209	-0.308373	-0.0659693	0.0220081	0.0269885	0.046606	0.0017937	-0.107246	-0.00332679	-0.0699793	0.076116	-0.102218	-0.0537539	-0.0354748	-0.0491286	0.00999915	-0.00836689	0.00606053	-0.108605	0.032732	-0.0424125	-0.0244306	0.0148716	0.0447462	-0.00318136	0.00984165	-0.0269309	-0.0146941	-0.0827125	-0.011735	-0.0249137	0.0397834	-0.0911304	0.000949377	-0.0269884	-0.133547	-0.0461446	-0.088418	-0.105926	-0.0894008	-0.0881587	-0.0270475	-0.071626	-0.0623468	-0.111535	-0.0147158	-0.0925995	-0.10635	-0.009167	-0.106738
3.1485	-0.149073	0.015946	-0.0197374	-0.031227	-0.0675454	0.104491	0.0698348	-0.0479129	0.062308	0.0324239	0.0959237	-0.0234279	0.0178211	0.0344469	0.0288824	-0.0630508	0.0404642	-0.0403438	-0.0584679	0.00704203	0.0563071	-0.0916876	-0.0609153	-0.0967197	0.0233354	-0.00774932	-0.011488	0.0719387	0.0367115	-0.0262442	0.0308569	-0.117037	-0.0664943	-0.027184	0.0659629	-0.041581	0.136666	0.0713847	0.0680141	-0.0162505	0.0891421	-0.0774426	0.0202461	-0.0818511	0.0784369	0.0549337	0.1237	0.00973187	0.0230561
3.15492	-0.190033	-0.0180508	-0.0694695	0.0241274	-0.0322457	-0.109179	-0.139738	0.00606603	-0.0540096	0.00290923	-0.0356768	0.0477562	-0.0363765	0.051019	-0.0185565	-0.0151269	-0.0117882	-0.023319	-0.0135956	-0.0311989	-0.0990845	-0.0275923	0.0128606	-0.0537024	-0.0311245	-0.00550379	-0.00612447	0.0719673	-0.0956927	-0.00427024	-0.0754614	-0.101624	0.0137162	0.129178	0.0885593	-0.0212652	-0.0208117	0.103387	0.0460634	0.0303099	-0.0309298	0.049221	-0.0345745	-0.00524419	0.0535639	-0.088213	0.0184914	0.0797209	-0.0395147
3.16133	-0.194186	-0.034426	0.0024158	-0.0806701	-0.0765049	-0.0127081	-0.119057	0.0243487	0.026703	0.0237502	-0.00950419	0.117555	-0.0743645	-0.0493336	-0.0376873	0.000779895	0.0614802	-0.00620754	-0.0429196	-0.0283341	0.0786053	-0.0274526	-0.0341829	0.0841155	-0.0204577	-0.0139718	0.0380958	0.0964755	0.000618483	0.00335711	0.0181712	-0.0165163	0.0912994	-0.02572	0.0666408	-0.0036328	-0.0754099	-0.0988492	-0.0300038	0.0452245	-0.00325198	0.0503001	0.00463957	0.0223093	-0.0878158	-0.0271988	0.00838881	0.00892006	0.0298916
3.16774	-0.155882	-0.00426519	0.0010171	-0.0389873	0.038144	-0.0198971	-0.0836584	-0.0296248	-0.0379895	-0.102492	-0.0520302	-0.0857323	0.0263007	0.00105635	-0.0315253	0.0589931	0.032242	0.00227277	0.00644001	0.0629254	-0.0165175	-0.0481374	0.0153443	-0.0151009	0.0742055	-0.0362624	0.0437451	0.0529595	-0.0702955	-0.003246	0.0822825	-0.0338418	0.0599971	-0.062476	-0.102724	-0.0445637	0.00292268	-0.0365477	-0.0108897	-0.112262	-0.0359864	-0.00778865	0.0476719	-0.141918	-0.0268689	-0.0361879	0.0313418	-0.0342223	-0.0601649
3.17416	-0.10261	0.105765	0.0463356	0.0254777	0.0619235	-0.00146135	-0.0600585	-0.00794593	0.0174567	0.0865293	0.0219467	0.043968	-0.0652115	-0.112744	-0.0792381	-0.00754797	0.0457939	0.00946353	-0.0656789	-0.0754692	0.00572361	-0.0430956	-0.105005	-0.00175991	-0.0731966	-0.00636285	-0.042152	0.0352541	0.00783209	0.016514	-0.0033938	-0.137365	-0.0336423	-0.0904005	0.0944915	-0.0631489	-0.0296466	0.0481687	-0.0492713	0.0719325	-0.0282617	0.0609191	-0.0108315	0.0748171	0.029044	-0.0210381	0.00378197	0.0326576	0.0752048
3.18057	-0.0919716	0.0173366	0.0790269	-0.0118849	-0.00466019	-0.060855	0.0181499	-0.0248593	0.117649	0.080167	-0.0643436	0.0547673	0.0431301	-0.0584196	0.0597632	0.0354888	-0.0402002	-0.0390995	-0.10676	-0.0578477	-0.067621	-0.0405747	0.0135351	-0.000704888	0.00891087	-0.0793457	0.112083	0.039133	-0.0175379	0.0387449	0.0501217	-0.0369649	0.0754581	0.00917408	-0.00244994	0.0839457	0.0523495	0.0482943	0.0264217	0.0563448	-0.0383126	0.0090473	-0.0109903	0.106401	-0.0395887	-0.00270848	-0.0290282	0.0705934	0.0249806
3.18699	-0.253943	0.0622502	0.0805391	-0.0253959	-0.0122316	-0.0728836	-0.0408717	0.0774952	-0.0132123	-0.0698153	-0.0404341	0.0148107	-0.122799	-0.0218432	-0.0869151	-0.00628525	0.0530243	-0.0033682	-0.0562761	-0.0669324	-0.0580546	-0.00765527	-0.00556989	-0.0137525	-0.0699111	-0.00506316	0.0516205	-0.00277684	-0.0171516	0.0262321	-0.0613467	0.0437794	-0.0238515	0.0382189	0.0167411	-0.0788971	-0.050332	0.0430342	0.0299483	0.0230992	-0.0213295	0.033662	0.0132425	0.041136	0.0863037	0.0608066	0.0258648	-0.0260054	0.0473372
3.1934	-0.170994	0.0136125	0.106237	0.0524367	0.0747823	0.0418421	-0.111668	-0.0613717	0.0482534	0.0876586	-0.0163723	-0.0303734	-0.0490288	0.0276443	-0.0404739	0.0779088	-0.00933653	-0.019043	-0.041097	0.0459822	-0.042338	-0.0406239	0.0581662	-0.00330397	-0.049907	-0.0592139	0.0122923	0.0791075	-0.0848319	-0.0232559	0.0570353	0.0275411	-0.0291062	0.0749749	0.109771	0.0625022	-0.0205211	0.0466446	-0.0440181	-0.0976515	0.0491847	0.103727	0.047151	-0.0149004	-0.0235985	0.0189693	-0.0440427	-0.0156567	0.037719
3.19981	-0.222624	-0.0433766	0.0956231	-0.0895972	-0.0484625	-0.0630937	-0.00837128	0.0231095	-0.0641882	0.0826513	-0.0172125	-0.0704692	-0.00593953	-0.0201443	-0.0522838	0.102508	0.0248599	0.147494	0.100105	0.0168808	-0.0037413	0.0160976	-0.0794616	0.0848249	-0.0310636	-0.0487118	-0.0611231	-0.00689188	-0.0507012	0.00526131	0.0718626	-0.0313116	0.0396406	0.054991	-0.0522192	-0.0320998	-0.0528712	0.0535962	-0.0628992	-0.0468634	-0.0332672	-0.00853392	0.0072962	-0.104239	-0.127675	-0.069044	-0.0524832	0.0339777	-0.100915
3.20623	-0.160516	0.0192306	-0.0348215	0.0881739	-0.0440482	0.0832405	0.0329304	-0.0813884	0.0334858	0.0103032	0.173578	0.0285656	-0.0293043	-0.0736005	-0.0479823	-0.00810404	0.00641871	0.0620008	0.0904512	0.0143187	-0.0569656	-0.0467619	-0.0669287	0.084152	-0.0354688	-0.07694	-0.0673897	-0.0257361	-0.0266854	-0.0512733	-0.0473735	-0.0956718	0.00307318	0.0712239	-0.0146138	-0.0238494	0.0557439	0.0798365	0.0370199	0.00392001	0.0767427	0.0216284	0.0781764	0.0108351	0.0980075	-0.042684	-0.0330997	-0.0154567	-0.00941005
3.21264	-0.244286	-0.0514483	-0.0107683	-0.0507869	-0.0137448	0.0764958	-0.0703854	0.0512663	0.0190517	-0.023059	0.0108659	-0.0318176	-0.0486752	-0.0238327	0.00683754	0.0153764	0.0837641	0.0278344	-0.0195176	0.0248723	0.0418601	-0.0294953	0.0272028	0.0404318	0.0491414	-0.0332224	0.0360784	0.0489794	0.0171173	0.117834	0.0735663	-0.00648718	0.0758842	-0.0197962	-0.0184965	0.0172565	-0.0212286	0.0311813	-0.0291206	-0.0524421	-0.110292	-0.0544515	0.060192	-0.111963	-0.0271255	-0.0929191	-0.0567295	-0.0482527	-0.0875713
3.21905	-0.151552	0.106988	0.11238	-0.0298767	0.0298247	0.113055	-0.0703975	0.0613452	-0.00687279	-0.114366	0.0104121	0.0198301	-0.108012	-0.00600255	0.00658995	0.0340768	-0.0881829	0.0136716	-0.0525736	0.0120384	-0.0191536	-0.027612	-0.0751686	0.0267205	0.0343055	-0.0241112	0.0572955	-0.000509244	-0.0711791	0.0449679	0.0641593	-0.110712	0.0171078	-0.0362178	0.029325	-0.0472218	0.0424236	0.103417	0.0969781	0.0552567	-0.0192829	0.0799862	0.0803043	0.0774573	0.0576575	-0.0172828	0.0209418	0.0359691	0.03445
3.22547	-0.0576273	0.0787292	-0.085801	0.0749723	-0.0983725	0.0999314	-0.00395673	0.0460222	-0.0293466	0.0376265	0.155453	0.0750562	-0.0481652	0.06084	-0.0490885	0.0558402	-0.0635169	0.0250101	0.0189544	0.0308471	-0.00878045	0.0192364	-0.0616866	-0.0219044	0.081168	-0.0172322	0.0257027	0.0916366	-0.00344351	0.024958	-0.0511499	0.00261289	0.0988011	0.0451545	0.028488	0.0353673	-0.0502988	0.0937339	0.0690904	0.150512	0.0366255	0.0753215	-0.00936767	0.0396967	0.0965005	0.0159009	0.0445008	0.0316435	0.0990446
3.23188	-0.192093	-0.0925738	-0.0408325	-0.131555	-0.100526	-0.050308	-0.00249197	-0.0189928	-0.0430173	-0.0534547	-0.069745	-0.0272769	-0.100081	-0.0696934	0.0163634	0.067733	0.0738066	0.00672225	-0.079174	0.0143552	0.0344718	0.0270274	-0.00300676	0.0694443	0.0399658	-0.0110008	-0.00968773	0.103307	-0.0535757	0.0235536	0.0361657	0.095825	0.0296702	-0.0265498	-0.00625949	-0.0298422	0.0169122	-0.010373	-0.101011	-0.0528662	0.0292316	-0.0796073	-0.0865873	-0.00501382	-0.0341692	0.0834431	0.0108912	-0.0465279	-0.0915197
3.23829	-0.228772	0.0172247	0.0386989	0.130332	-0.0353885	0.058451	0.00929896	0.0864677	-0.00347694	0.0891113	0.0413947	0.016945	-0.0511251	0.0836404	-0.0716286	0.0402504	-0.0370878	0.0220841	0.00573831	-0.00935319	-0.0192155	0.0423221	-0.0324356	0.0364413	0.017459	0.0604488	0.0199962	0.0720062	0.0274531	-0.038757	0.0232524	-0.029246	0.0106064	0.0226542	0.0294841	0.0177349	-0.0371429	-0.0277791	0.00830731	0.0146069	0.00655923	0.0442129	-0.0304984	0.0586717	0.0757004	-0.0194482	0.0669109	0.0897958	-0.1097
3.24471	-0.134991	-0.0198889	0.0490573	0.0374149	-0.0614114	-0.0435386	-0.0866187	-0.00995112	-0.0391916	0.0478364	-0.0332937	-0.150792	-0.0960937	0.0876229	0.0171736	0.0488292	0.0719475	-0.081584	-0.0170487	0.0114905	0.0604555	-0.0590771	-0.0486664	0.0104257	0.0180257	0.044946	0.00746317	0.0117397	-0.0377952	0.00349085	0.119185	-0.0498972	0.0261343	0.0457481	-0.0475726	-0.0449663	-0.00451384	-0.00623082	0.00362763	-0.0170019	-0.0944829	0.0377222	0.0340423	0.00710128	-0.0175382	-0.0427	-0.0442583	-0.0467302	-0.0371933
3.25112	-0.201459	0.00593242	0.0414301	0.0282871	0.0338811	0.0182501	-0.0320095	0.0538247	0.101359	0.0217399	-0.00585056	0.13647	-0.117492	-0.0229303	-0.0232857	0.107599	-0.00857912	0.0292673	-0.0735067	-0.0545681	-0.0232227	-0.0421392	-0.0349543	0.00803132	0.0418483	0.00571938	0.0466397	0.180358	0.0205995	0.0788317	0.0180896	-0.0565339	0.0858441	-0.0120511	0.0820954	0.00100667	-0.00665778	0.104786	0.0307027	-0.0118983	0.102283	0.00431457	-0.0432529	0.0527413	-0.014566	0.0608146	0.0686846	0.0345157	0.0207146
3.25753	-0.150152	-0.058457	0.0493032	0.11685	-0.0300429	0.114174	-0.0526416	0.0388447	-0.0322443	0.0539424	-0.110289	0.00841439	-0.116313	-0.054574	0.0124444	0.0316901	0.0122859	0.0279325	0.0305437	-0.0580929	-0.0679031	-0.0106445	-0.0934753	0.0465077	0.0263104	-0.0234591	-0.0466498	0.030994	-0.0546808	0.111544	-0.103957	0.0255249	0.0754686	0.0102062	0.0251686	-0.0327764	0.0221384	0.0369075	0.026802	-0.0135119	-0.0141864	0.022304	0.00537147	0.082343	-0.0296158	-0.0885644	-0.0928526	-0.041694	-0.00520848
3.26394	-0.227082	0.0823974	0.0522425	-0.0462545	-0.00713643	-0.0838463	-0.0379023	0.0191073	0.0160397	0.0577146	-0.0320232	-0.0288604	-0.0239481	0.00454994	0.0340541	0.0688637	0.0665212	0.0179778	-0.0534434	-0.0461617	0.0549756	-0.0171505	0.0126654	0.0732327	-0.0521537	-0.0184629	0.000547958	-0.042964	-0.0475233	0.0954837	-0.0498153	-0.0206352	-0.0199106	-9.60286e-05	-0.00617351	-0.016826	0.00511644	0.00420556	0.0762724	-0.119574	-0.0347721	-0.0229394	-0.10833	0.025953	0.0924173	-0.0640741	-0.0495606	-0.0696536	0.0224904
3.27036	-0.248181	-0.0384777	-0.0287728	0.121377	0.00651084	0.0116084	-0.0969381	-0.0278962	-0.018793	0.0342836	-0.0991847	0.0513281	0.0374315	0.00414656	-0.119195	0.113138	0.0251632	-0.0176818	0.0142955	0.106971	-0.0562999	-0.00354034	-0.0299519	0.169514	0.0295288	0.0382227	0.0218536	0.00539084	-0.0789177	0.0177776	0.00118958	-0.0257448	0.101439	-0.0387343	-0.0374711	0.0579871	0.0178389	-0.0258364	-0.0673611	-0.0347704	-0.0483858	0.0491498	-0.0269067	0.0454788	0.0218076	-0.00247652	0.0188187	-0.0345579	0.0726452
3.27677	-0.284811	-0.0233333	0.061013	0.0466229	0.0853713	0.0562409	-0.145636	0.0434028	0.0872453	-0.0214476	0.064344	0.00359994	0.0245242	-0.0395879	-0.0046574	0.0322343	-0.0289894	0.0436224	0.0174089	-0.0331947	-0.0843997	-0.0573532	-0.00108173	-0.00847475	-0.0429644	0.0922956	0.00644584	0.0239601	-0.0300848	-0.0173497	0.0452808	0.0339035	0.0557427	-0.0700187	0.209151	-0.0804779	0.00992577	0.0330821	0.0771096	0.0762847	-0.011849	0.0575361	-0.0186581	0.0256485	0.0579675	-0.0458241	0.0305015	0.0297485	0.0631014
3.28318	-0.115727	-0.0138232	0.0431599	-0.0222196	-0.00955446	0.0100486	-0.130868	0.0636907	-0.00315235	0.0171843	0.0742977	-0.11737	-0.0753915	-0.0184249	0.0161085	-0.0134759	-0.00600368	-0.0418709	-0.0053191	-0.048669	0.00123131	0.00940267	-0.0632657	-0.0559807	-0.0529093	-0.0576984	0.0346924	0.0987717	-0.00150921	-0.0625789	-0.00242817	0.0498058	-0.0429717	-0.0305303	0.0285166	-0.00408391	0.0675895	-0.054378	0.00129396	-0.0329216	-0.0404902	0.0476624	-0.0510717	-0.0150647	-0.0160521	0.0354372	-0.0325457	0.00266726	0.0817278
3.28959	-0.162367	0.0738303	0.164456	-0.0268781	-0.0135032	-0.0390574	-0.0674086	-0.0726897	-0.0208133	0.012057	-0.0719992	0.0391584	-0.00308247	-0.0422747	0.062516	0.0839569	-0.0449518	0.0579096	-0.0576795	0.0082109	-0.00182803	0.0421824	0.0136414	-0.0227912	-0.016106	-0.0380072	0.014004	0.0921529	-0.0622807	-0.0141679	-0.00197754	-0.0729797	-0.109979	0.0377871	-0.0329392	-0.0914642	-0.0622374	-0.0210606	-0.0186389	0.0113243	0.0477996	0.0220999	-0.0476676	-0.0103272	0.0510945	-0.0120331	0.0024916	0.0117626	-0.012039
3.296	-0.227533	0.0557369	0.0147119	-0.0447495	-0.00327218	-0.0373165	0.0210966	0.0828776	0.0138549	0.0145271	0.0449341	0.055936	-0.105866	0.00800588	0.0099728	0.141051	-0.0483674	0.100647	-0.038822	-0.0352507	0.00783977	0.0429991	-0.102158	0.074199	-0.0789314	-0.0173746	-0.00794464	0.0324702	-0.133775	-0.0327241	-0.00305471	-0.0240943	-0.0666844	0.116595	0.11726	0.0533224	0.0699693	-0.0144915	0.0652357	0.00936949	0.0783675	-0.0121179	-0.0277974	0.103333	0.00391447	-0.0454886	0.0594446	0.0672105	-0.0741484
3.30242	-0.190419	-0.0408672	0.0878919	-0.0117874	-0.0449211	0.0660309	-0.0128429	0.0209688	0.100372	0.0696031	0.0400626	-0.0626944	-0.0123227	-0.100175	-0.0362809	0.00874189	0.0199156	0.0264506	-0.00952753	0.129681	-0.0797489	0.0543875	0.00178293	-0.0214428	-0.0315222	0.0227978	-0.00917907	0.0350078	0.0439243	-0.0795442	-0.0286065	-0.050337	0.176821	-0.0118555	0.0933649	0.00238527	-0.0138801	-0.0345394	0.0558243	0.0623429	-0.00985348	0.038871	0.0388269	-0.00718525	0.0707941	-0.0157247	0.0396596	0.00439205	-0.123123
3.30883	-0.13145	-0.0194494	0.014816	-0.07596	0.0294261	-0.172272	-0.0733097	0.0480911	-0.0289078	-0.0442764	-0.0572413	-0.157393	-0.143474	-0.049737	0.00166582	0.154176	-0.12282	0.0393577	-0.0588022	-0.0245458	-0.0454591	0.062149	-0.138771	-0.0202104	-0.0280005	-0.0132374	-0.0988424	-0.0302325	0.0399724	0.078448	-0.0407945	-0.0369525	-0.0261301	0.0318971	-0.0752198	-0.0901362	-0.0124104	-0.0207019	-0.00305138	-0.0996248	-0.0470406	0.00715326	0.000662422	-0.0435807	-0.0132726	-0.0668548	0.0544696	0.0469249	-0.0366526
3.31524	-0.18844	-0.0325798	0.0191539	0.0391894	0.0323767	0.0225958	-0.0349548	0.0270453	-0.0103739	0.0908204	0.00833939	-0.00919108	0.0427004	-0.0243454	0.0294187	0.0553198	0.00636375	0.0862993	-0.0154495	0.0588553	-0.0148024	-0.069021	-0.0855813	0.0702971	0.0425703	0.0960656	-0.00575004	0.0823351	0.0821727	0.0503074	0.0472592	0.0161555	0.0811283	-0.0532126	-0.0563598	-0.0210144	0.0963143	0.113405	-0.0303319	0.0311628	0.125006	0.0536135	-0.0297066	0.0233699	-0.0759622	0.0750374	0.0108392	0.0496984	0.0843617
3.32165	-0.304478	-0.0394207	0.11497	0.0495126	-0.0260711	-0.0177862	-0.0217104	0.029319	-0.035535	0.00464886	-0.0586553	-0.107329	0.0582478	0.0643814	0.0116268	0.0685163	0.0441135	0.00649973	0.01205	0.0211049	-0.0856298	-0.0113215	0.119596	-0.0639553	0.0131073	-0.0786114	0.0666853	-0.0127633	0.0669175	-0.0397144	0.0294279	-0.0786453	-0.000339466	-0.0667063	0.0311294	-0.0557755	-0.000795576	-0.0561713	0.0150569	-0.0315109	0.0017535	0.0172976	-0.0884887	-0.0173102	-0.00928584	0.00684809	-0.0168732	-0.0170779	-0.0965844
3.32806	-0.130646	-0.0220067	0.0809174	-0.0256138	0.00443322	0.059986	-0.0969547	0.0564413	-0.0042537	0.0104537	0.0165161	0.0815181	-0.107491	-0.0484312	0.0333377	0.0150172	0.0130712	-0.0390731	0.0426076	0.0245541	0.0532209	-0.0043472	0.0695724	-0.0636436	-0.00240337	0.0550208	0.0231195	0.0258463	-0.0397019	0.0238176	0.0580481	-0.0280427	0.0875839	0.0344204	0.0706667	-0.0531175	0.0896567	0.018025	0.0597373	-0.00437876	0.0767715	-0.0261864	0.0112056	0.00360577	0.0422977	0.0496202	-0.0402686	-0.0226225	0.0307247
3.33447	-0.204324	0.0622023	0.155496	0.0868981	0.0319693	0.00228757	-0.0541416	0.112002	0.0177354	0.0909486	0.00950459	0.0170794	-0.00327266	-0.040651	0.180612	0.0464002	-0.0507912	0.0206436	0.0274544	-0.0246005	-0.0194976	-0.0443708	0.0269726	0.0767094	-0.0131237	0.0753685	0.00512278	0.051657	-0.116585	-0.0359588	0.011721	0.012049	-0.0417813	-0.0281686	-0.018958	0.0993945	0.0782063	0.0943495	0.020543	-0.0292288	0.0419617	-0.0624327	-0.0595235	-0.0107469	0.0669141	-0.0213418	0.0316282	-0.0513963	-0.0233785
3.34089	-0.284023	0.0161219	0.0265541	0.0314692	0.0168089	-0.0167202	-0.0998902	0.00647007	-0.0277147	0.00452068	-0.106015	-0.00190137	-0.00328821	-0.0683362	0.0278921	0.0324496	-0.0213597	0.0306964	0.0303739	0.0103608	-0.000298357	0.0306051	-0.0524007	0.0635823	0.0889469	0.00898417	-0.0638778	-0.0251861	0.0251044	-0.00191903	-0.0237656	0.0309459	0.0331182	-0.0937875	0.0322115	0.0267377	-0.0194135	0.0161185	-0.0131528	-0.0693345	-0.0456777	0.0283897	-0.0176163	-0.0444691	0.0543871	-0.0491802	0.0331155	-0.0268494	0.0614694
3.3473	-0.0368649	0.0129971	-0.0243497	-0.0614082	0.0200999	0.0513936	0.0417813	-0.0490138	-0.0960135	0.0640464	0.138178	-0.0263179	-0.056911	-0.091188	0.0698516	0.0559538	-0.0372804	0.0264543	0.0541969	0.0270979	0.00932981	0.0203719	0.0395405	-0.0154556	0.0258518	0.0192571	0.00211957	0.0319928	0.000674171	0.0346831	0.0500573	0.0301997	0.0937929	-0.00259896	0.0111429	-0.0421818	0.0286151	0.0830883	0.0338613	0.0417437	0.0740634	-0.0260471	-0.00825035	0.155808	-0.0195687	0.0524168	-0.0229451	-0.0150496	0.0617769
3.35371	-0.156896	-0.00647068	0.0283406	0.00756038	0.0448688	-0.0599664	-0.124982	0.0271809	0.0319591	0.0427009	-0.0488304	0.0179744	-0.0482793	-0.110314	-0.00474381	0.0547994	-0.0775507	-0.037478	0.0106761	0.0592127	-0.0831919	0.0917209	0.0101912	0.0493115	0.0196112	0.0152022	0.0342981	0.101758	0.0628827	-0.0495592	0.0163859	0.000174183	0.086147	0.017412	0.098142	-0.029465	0.0225934	0.0876072	0.0178229	0.0467644	0.0813775	-0.000486211	-0.0353064	0.0480449	0.0604474	0.0533915	-0.0540114	0.055512	0.067908
3.36012	-0.312429	-0.0426413	-0.00778177	0.0628288	0.00182302	0.012312	-0.0644731	-0.0648208	-0.0786772	-0.0293685	0.0289817	-0.0646188	-0.0819692	-0.05522	0.0100329	0.0233807	-0.0703203	0.0279513	0.0259125	0.00329287	-0.00635996	0.0506209	0.0664681	0.0732849	-0.00785482	-0.0141966	0.0179988	0.0260201	0.0214288	-0.00420337	0.102993	-0.0444639	0.106042	-0.017941	-0.0546284	-0.0187063	-0.145248	-0.0850954	-0.00917539	-0.114124	-0.0249897	-0.103413	-0.0714028	-0.0899118	-0.018799	0.00318835	-0.097017	-0.0601536	0.0111608
3.36653	-0.178574	-0.0635717	0.0625441	0.0763628	0.040181	-0.023646	0.0565408	0.0293908	0.0335954	0.0250829	-0.0340051	0.00731445	-0.0707199	0.0351204	0.0574191	0.0835619	-0.0955371	-0.0104534	-0.0781934	-0.00514999	-0.146304	0.0670215	-0.00311311	0.0780488	-0.0295588	-0.0395227	-0.0113165	0.0618459	-0.0136136	0.0273761	-0.0351511	-0.0566871	0.0721228	0.0581689	0.0612303	-0.0491041	-0.0409873	0.085772	0.031037	0.0650584	0.0167523	0.0110758	0.0246164	-0.0706324	0.0924707	0.0533756	0.0356699	0.0921967	0.0385722
3.37294	-0.233439	0.0240177	-0.0212118	-0.0537282	-0.208244	-0.00596734	-0.102834	-0.0595048	-0.0638592	0.024503	-0.0520448	-0.0721839	-0.0808125	0.097307	0.12082	0.0237875	0.056426	0.0136905	0.0660114	0.0309045	0.00381034	0.0763967	-0.0168697	-0.00315399	0.094135	-0.0801314	-0.0534822	-0.0250123	0.0382863	0.0127584	-0.00852213	0.0400213	0.00630622	0.0177828	0.000306182	-0.0230717	-0.101865	0.0817373	0.05848	0.0433665	0.030064	-0.00528699	0.0324119	-0.00861652	0.0179913	0.034798	-0.0506686	-0.0273576	-0.100528
3.37935	-0.216025	0.0606359	0.00115897	0.0150054	-0.0203357	0.10152	-0.0807154	0.0754236	0.012598	0.0241042	0.0860607	0.0268477	0.0354649	0.0406649	0.0192438	0.0314087	0.0624171	0.0774909	-0.0560249	-0.00858093	-0.0306776	0.0951687	-0.00261637	0.0691261	0.071878	-0.0390688	-0.0933074	-0.0181185	0.00841225	0.0372244	-0.0311943	-0.0185819	0.116731	-0.0254701	0.0574208	-0.0116596	-0.0489171	-0.0333321	0.00375028	0.0641917	0.0786072	0.0762709	0.00885109	-0.0743092	0.033191	0.0102759	-0.0357248	0.0335706	0.0571241
3.38576	-0.112862	0.0835642	0.0526019	0.0736335	-0.00754382	0.0295503	-0.0733232	0.0647278	0.0207474	0.196177	0.0429756	0.0670075	-0.041603	0.0129146	-0.0710249	-0.0063513	-0.0647562	-0.0290958	0.0433111	-0.0192859	0.0418427	-0.0511956	0.0366045	0.0429696	-0.0710444	-0.0128835	0.0349782	0.0878303	0.0323729	0.00552177	0.0643352	0.0567908	-0.0526498	0.0325449	0.050696	0.0414359	0.108906	0.101678	0.0235146	0.144293	0.0688982	0.0436734	0.0758063	0.0656627	0.0615375	0.00440295	-0.022986	0.10089	-0.0255462
3.39217	-0.240408	0.0326408	-0.118804	0.00766356	-0.0709528	-0.00468775	-0.0467502	0.0184185	-0.069376	-0.0296472	-0.119774	-0.0819505	-0.0650482	-0.0408596	0.00937651	-0.00166101	0.0125336	0.0450477	-0.0381498	0.00261181	-0.0769052	-0.0851816	-0.016373	0.0899161	-0.00282836	-0.0110742	-0.00614439	0.0611323	-0.0226786	0.060469	0.119893	-0.0126717	0.0481178	0.0198878	0.00460589	0.0125937	-0.0138801	0.0229207	-0.0134686	0.0640717	-0.0585788	0.137334	-0.0554187	-0.0333816	-0.0080993	0.0152458	-0.0658987	-0.0664433	0.0323617
3.39858	-0.189454	-0.046877	-0.0105508	-0.0238508	-0.0294785	0.0241595	-0.0511565	-0.0347998	-0.0178606	0.0381535	-0.00527683	-0.0546506	-0.0210798	0.0439739	-0.0183089	0.0197616	-0.0799196	-0.0162791	-0.0569778	-0.0927725	0.030138	-0.0696291	0.0304579	0.0256289	0.00775027	-0.0741937	-0.0344796	-0.0390177	-0.0501763	-0.0421923	-0.0616341	-0.0401918	-0.0378193	0.000747325	-0.0151198	-0.0502339	-0.0994682	-0.0024292	-0.0894008	-0.0674719	-0.055318	-0.1072	-0.0221143	0.0344985	-0.141335	-0.0602949	-0.0636938	-0.112122	-0.126312
3.40499	-0.0921321	0.0329764	-0.0931822	-0.0374019	-0.0584608	-0.0469253	-0.00986534	0.0716952	-0.0273263	-0.0581974	0.120167	0.00786361	0.0154093	-0.134519	-0.0402864	-0.0453793	0.0218853	0.00491599	-0.0541728	-0.0376432	0.000869895	-0.0252407	0.142728	0.0652059	0.0126823	0.0227244	-0.0853036	0.0521682	0.0295817	-0.0040133	-0.0347649	-0.0258239	-0.0591512	-0.0353745	-0.0361568	0.0108126	0.0722013	0.0347317	0.0518407	0.0147037	0.0262105	0.0288628	0.0312502	-0.0567735	-0.00121585	-0.0848648	0.0143567	-0.014677	0.118365
3.4114	-0.124691	0.0231226	0.140667	0.104569	0.0133169	0.0423073	-0.00990141	-0.134532	0.0726881	0.0188039	-0.073141	-0.0283112	-0.0373274	-0.00622128	0.00728737	-0.0311777	-0.120589	0.0633884	0.0651971	-8.06248e-05	-0.0375461	-0.0328427	0.00146389	0.0424193	0.0355469	0.0321516	-0.0265785	0.0758226	0.0197707	0.0425604	0.0181196	-0.0655549	0.0288849	0.0821671	0.0540154	-0.0435624	-0.0159642	0.0367876	0.0329719	0.0152477	0.102163	0.0459709	-0.0727989	0.00170576	0.0307645	-0.119654	-0.0461249	-0.0181266	-0.0101838
3.41781	-0.27884	-0.055684	0.0628089	0.0807461	0.0482674	-0.00784374	0.00783646	0.0717643	0.0321147	0.0554256	-0.0590944	0.00903239	0.0714862	0.00143582	-0.0068066	0.00391424	-0.113331	0.0192787	0.00141366	-0.0567727	0.0733062	-0.0827099	0.0980966	-0.00662161	-0.0165645	0.0356879	-0.0540165	0.0669986	-0.0448422	0.0749634	-0.0182683	-0.0428628	0.0596732	0.00754841	-0.00167024	0.0150242	0.0614035	0.00741544	0.0134714	0.0918585	-0.0275491	0.0342047	0.0192954	0.0825814	0.0296314	-0.0743575	0.0374956	-0.033714	0.0342962
3.42422	-0.197227	-0.0526151	-0.041938	-0.0330244	0.00759907	-0.0345553	-0.127943	-0.12887	-0.0382638	0.0481904	-0.0958941	0.0334505	-0.00256121	-0.0231729	0.0989962	-0.0100721	-0.0661473	0.0306549	-0.000381267	0.0441168	-0.0390361	0.00293609	0.00995154	0.0295673	-0.0335663	0.00688997	-0.0316421	0.00151199	0.00528957	-0.0377433	0.0753344	-0.0820798	-0.0642157	0.0810672	-0.0865466	-0.0193597	-0.000669365	0.0215098	0.0114659	0.0126383	0.0195291	-0.027199	-0.0782476	0.00818699	-0.0598223	-0.160197	-0.0706581	-0.0416273	-0.00452408
3.43063	-0.180151	0.0585099	0.0181808	-0.024017	0.0503044	0.032073	-0.0335028	-0.00795135	0.011012	0.0312641	-0.0904927	-0.0121467	-0.0240241	-0.00952005	-0.0565295	0.0641972	-0.0367706	-0.0675495	-0.0066948	-0.00895658	-0.0380089	0.00374295	0.053359	-0.0839107	0.059039	0.0814397	0.0311549	0.0169937	0.0298303	-0.0104193	0.09841	-0.00986728	-0.0186074	0.0277143	0.0234817	-0.0529911	0.0370546	0.116047	0.00148717	-0.0212573	0.0689846	0.0839752	0.0378007	0.0377226	0.0630444	0.0892444	-0.0362491	0.0540609	-0.0724521
3.43704	-0.0563879	-0.00636687	0.00428739	0.0764659	0.0108989	-0.00211159	0.0151971	0.0176552	-0.0283638	-0.0373118	0.0273101	0.115562	-0.00918819	-0.0792066	0.0421399	0.0293509	0.121487	-0.00917889	-0.0472425	0.0219137	-0.0457856	-0.0894756	0.0852446	0.0199078	-0.0506154	-0.116253	0.00796606	0.038858	0.0404977	-0.0470144	0.0261448	0.0489682	0.0266063	-0.00211964	0.0462659	0.130869	0.0623136	0.042042	0.0484368	0.0568795	0.0430338	-0.01949	0.0823645	0.00245392	0.0249712	-0.0373945	-0.0310175	0.0925717	0.0299509
3.44345	-0.1413	0.0127254	0.00281303	-0.0117129	-0.0426689	0.0545457	-0.0703757	-0.0072599	-0.0171521	0.120388	0.00192507	-0.0471527	-0.0986577	-0.0534254	0.0641511	0.0392215	-0.0435469	-0.00195418	-0.0402272	0.0086075	-0.000360169	0.00848564	0.0557889	0.00590302	0.0020155	0.0222237	-0.00169803	0.0495969	0.0445878	-0.00489326	0.0454095	0.0251518	0.00850742	0.0247456	0.0285611	-0.0769177	0.00361353	0.0591312	-0.0955186	-0.0829536	0.0830822	0.00708839	0.0321254	0.047453	-0.120428	-0.0603666	0.026891	0.0405364	-0.0174012
3.44986	-0.179604	0.00420619	0.055229	0.00905397	-0.0755825	-0.0533572	0.0432303	-0.0620604	-0.00834463	-0.0166214	-0.0241333	0.0318686	-0.0940734	0.000372688	0.0464193	0.0740202	-0.0216212	-0.0703662	0.0173812	-0.0464826	-0.0898178	-0.0559186	-0.0523563	-0.0232164	0.0551595	0.00290855	0.073289	0.0230675	-0.156409	0.0217831	0.0281232	-0.0412246	-0.00224833	-0.00465648	-0.00383442	-0.0105065	-0.0119005	0.00111556	-0.0110062	0.0113243	-0.019334	0.0253453	-0.0179705	0.0148655	0.0124012	-0.117385	0.060337	-0.0245842	-0.0645152
3.45627	-0.200913	-0.0444396	0.0478005	-0.029613	0.00569605	-0.0641349	0.0816182	-0.0132646	-0.015077	0.0837358	-0.0790869	0.0534608	-0.0104702	-0.0793537	-0.01589	0.00514658	0.00206693	0.0207983	0.0397177	0.09342	0.043672	0.107234	-0.00741415	0.0892249	0.0143623	0.111482	0.00900909	0.0600659	0.00399068	0.0352533	0.0175275	0.016583	0.00748611	0.133004	-0.023401	0.0353147	-0.0735566	0.0611576	0.00785648	-0.0136318	0.0221684	-0.0272006	0.025937	0.0185503	0.0675874	0.00402761	0.0167773	0.0377284	0.00192953
3.46268	-0.103286	0.00537297	0.0644819	0.058434	0.0486836	-0.0773362	0.0963545	0.0121372	0.0667369	0.0589191	0.0229685	0.0702401	0.0325049	0.0489202	0.0196525	0.0219569	-0.0801811	0.0264845	-0.0145226	-0.092809	-0.0133742	0.0472537	-0.00278465	0.0611788	0.0214938	0.0430765	-0.0239639	0.0954531	-0.00485291	0.0463653	0.0349425	0.0139738	-0.0644163	0.0293739	0.0586906	0.00709858	0.0207949	0.0532375	0.0124073	-0.000662741	0.0972374	0.0741711	0.0782363	0.0495913	0.0111509	0.00563349	-0.0178585	-0.066204	-0.0644409
3.46908	-0.35363	0.0969743	0.160203	0.0433376	0.0324261	0.060068	0.00339786	0.0432618	0.070238	0.0943139	0.0853493	-0.0218444	0.0482961	-0.026605	-0.0134785	0.00827564	-0.0623324	0.0265034	-0.0240917	-0.0121058	-0.0296108	0.0822257	0.0683393	0.0191006	-0.0184943	-0.0373551	0.0323321	0.0628396	0.00852276	0.0241308	0.041809	0.00248441	-0.0355722	-0.0414803	-0.0363031	0.0425131	0.0431145	0.0960591	0.0255968	0.0227811	0.0938168	0.0677484	0.050464	-0.0266209	0.103544	0.0102838	-0.0825864	-0.0315821	0.0211859
3.47549	-0.159953	0.0338716	0.0567034	0.00917434	-0.0200359	0.00723789	-0.0246016	0.107934	0.0513202	0.0157316	-0.0470299	0.00470474	-0.143512	0.00431747	-0.036086	0.0254623	0.047598	0.0166505	-0.0102015	0.00514009	0.0950623	0.0412555	-0.00447006	-0.0175318	-0.0324666	-0.0144814	0.061456	0.0147547	-0.0887839	-0.0190709	0.109087	-0.00185437	0.0494209	-0.00303081	-0.00276814	0.0138226	0.0782395	0.00956741	0.0466889	0.120752	0.0790002	0.0899295	0.0179749	0.112002	-0.0469957	0.0390731	0.0697517	-0.00923604	0.0555715
3.4819	-0.191498	-0.000868678	-0.0268917	-0.0464208	-0.0098718	0.0145259	-0.0378986	-0.0740035	-0.00501257	-0.059583	-0.0302373	-0.0775492	-0.108164	0.0160287	-0.0626463	-0.0122435	0.0616458	0.130617	0.0324513	-0.000967753	0.0222424	-0.0585891	0.12058	0.00623036	0.00751417	-0.121677	-0.145454	-0.123855	-0.0225677	0.0712043	-0.0437041	0.0020446	0.0567287	0.0129793	0.0111716	-0.022393	-0.167782	0.000445798	-0.0297585	-0.0507961	-0.0848427	-0.118357	-0.0248231	-0.0382673	-0.105015	7.21767e-05	-0.0282994	-0.0817593	-0.114427
3.48831	-0.202748	0.0574631	0.067232	0.0582104	0.0826447	0.00338214	0.0476644	0.0783222	0.00926145	0.0884338	0.165363	0.0672861	-0.0867238	-0.0342381	0.0358504	0.0444916	0.027064	-0.0120107	-0.0575982	-0.083779	-0.110591	-0.0510756	0.0600468	0.089341	0.0337861	0.0185404	0.0964521	0.0917767	0.00609118	-0.132777	0.0514691	-0.0890105	0.0174107	0.0424425	0.185848	0.0338097	0.194225	-0.032005	0.125639	0.0342102	0.0359418	0.0721426	0.0198397	0.0780001	0.13203	0.118113	0.0662862	0.0133517	0.00736617
3.49472	-0.226068	0.00686733	0.0222256	0.00887627	-0.066914	-0.114208	-0.0792371	-0.0091241	-0.0462486	-0.0625272	-0.0994189	-0.0942645	0.0614204	-0.00864156	0.0261706	0.00718066	0.0402298	-0.0233907	-0.0714865	-0.0272774	-0.00181058	-0.0120595	0.055665	0.0130247	0.0283482	-0.141373	-0.029759	-0.0248436	0.0617777	-0.0198277	-0.108927	0.00919519	-0.0308918	0.0188421	-0.0625499	-0.0390979	0.00913031	0.0389158	-0.00697052	-0.0884031	-0.0697751	0.0523287	0.00610336	-0.0438932	-0.0155819	-0.0492121	-0.037346	-0.0714796	-0.0680918
3.50113	-0.165264	0.031594	-0.00613717	-0.0523607	-0.0177924	0.0455623	0.049166	0.0620312	0.0453007	0.165488	0.0408502	0.102771	-0.0698944	0.020794	0.0171209	0.133388	0.0282484	-0.0689446	-0.00156121	-0.0110673	-0.0028203	-0.022889	0.119774	0.0677072	-0.0106881	0.110384	0.00397698	0.157533	0.094941	-0.0021584	0.0350196	-0.101209	-0.0545023	0.0476575	0.144636	-0.0387712	0.0978222	0.12059	0.0960887	0.0160177	0.0346588	0.0734274	-0.0209293	0.0167575	0.0932509	0.0641866	0.0807356	0.0611946	-0.00809058
3.50753	-0.192479	-0.0683668	-0.0903186	-0.00890918	-0.0097554	-0.062966	0.00785825	-0.111686	-0.0741385	0.0376265	-0.121733	-0.0555423	0.0110688	-0.00374301	0.118791	0.0357398	-0.0240867	0.0378532	-0.0175252	0.140313	0.0511665	-0.000600316	0.0558333	0.0336648	0.0510439	0.0076667	-0.0661867	0.00233703	0.0037416	0.0238774	0.0126566	-0.0489682	0.038563	0.0299877	0.078359	-0.064654	0.00433758	0.0220359	-0.0541195	0.0262527	0.0237932	0.0427271	0.0181181	-0.0552601	0.00721751	0.0103476	-0.0653967	0.0435789	0.0249806
3.51394	-0.252462	-0.0535183	-0.0182536	0.00739988	-0.0340587	0.0561875	0.0137511	0.0613425	0.0946268	0.106202	0.082574	0.0293885	0.0428145	-0.0399913	0.0401898	0.0640955	-0.00152745	-0.0219465	0.0557961	0.0613626	0.0301951	0.0628475	0.0499532	0.00821781	0.0244824	0.0316419	0.0797585	0.135191	-0.0746614	0.0489136	-0.0541583	-0.0221695	0.0598069	-0.0133059	0.0351396	0.06832	0.062747	0.110022	0.0112665	0.0544914	-0.0217001	0.0623353	-0.00465083	0.0345476	0.0100712	0.106	-0.000401191	0.0346859	-0.0692474
3.52035	-0.157475	-0.0648584	0.00442925	-0.0431241	-0.0990215	-0.00546959	-0.123512	0.034353	-0.0855148	-0.000207858	0.0232408	0.0183187	-0.00182727	-0.0147228	0.000139257	0.0669075	0.0603786	0.0166694	0.0687056	-0.0249397	-0.075618	-0.0891765	-0.048906	0.0856413	0.00403972	-0.0280792	-0.0851006	-0.0156096	-0.0124252	0.0346761	0.0263252	0.0697899	0.0522384	-0.0162543	0.0170307	0.0112384	-0.0731398	-0.0362309	-0.017768	0.0334449	-0.0545256	0.0223705	-0.0815684	-0.0470762	-0.0957582	0.0613741	-0.0456416	-0.0326653	-0.0996103
3.52676	-0.237157	0.0462187	0.0402679	-0.0313646	0.0887205	0.0361386	0.0225381	0.0716979	0.0365436	0.0490409	0.0634891	-0.0373205	-0.0214221	0.0245063	-0.0912282	0.0510245	-0.0641776	-0.0148613	-0.00175517	-0.101724	0.0781599	-0.00100959	0.0453587	-0.0201739	0.017587	-0.0106336	0.0411934	0.128018	0.0642369	0.0512049	0.0121072	0.00848606	0.039676	0.0228904	0.0531784	0.0089303	0.0235915	0.0247197	0.0562628	-0.0015341	0.0184059	0.0860718	0.0439969	-0.024096	0.137791	0.00591324	-0.131478	0.0700554	0.0215728
3.53317	-0.140914	0.0135565	0.0823255	0.112387	0.0386271	-0.034008	-0.0969381	0.0439533	-0.0429669	0.0606506	0.0167884	-0.0448151	-0.0193413	-0.117068	0.0729458	0.00820959	0.0702533	0.0292824	-0.0476617	0.0525204	-0.0351477	-0.00115915	0.0377313	-0.0462782	0.0545456	-0.103441	-0.0780711	-0.0441653	-0.0149125	0.0522116	0.0295866	-0.0121157	0.0106169	0.0546067	-0.0657675	-0.0473482	0.0250944	0.102018	-0.00564883	-0.0134243	-0.0939813	0.0308249	-0.0126729	-0.0944189	0.0217112	0.00311665	0.000100813	-0.0318214	-0.0444107
3.53957	-0.142781	0.0577429	0.0251838	-0.0418311	0.0659799	-0.0978295	-0.101393	0.0730062	-0.00823942	0.103116	0.0295643	0.0701729	0.0129101	-0.0107404	0.084347	-0.0274028	-0.00808324	0.0023218	-0.0566971	-0.0613908	0.00346637	-0.0196714	0.00167659	0.0197305	-0.0354688	0.0529911	0.0128838	0.0391667	-0.0209649	0.00799969	0.0880074	0.0539123	0.0140085	-0.0223059	0.127896	-0.0510855	0.022248	0.122467	0.113758	0.00914355	0.0487629	0.0322442	0.0963718	-0.03492	0.0772607	0.0117941	-0.0608121	-0.0351674	-0.0572134
3.54598	-0.226712	0.0929226	0.0746322	-0.134663	-0.0784167	0.0348095	-0.0511926	-0.0194795	0.0391168	0.049869	0.00902734	0.101602	0.0197385	-0.0397827	-0.0198765	0.071047	0.0571973	-0.00770076	0.0275116	0.0122655	-0.016535	-0.0190633	0.0555762	0.00830648	0.0133434	0.100176	-0.0367513	0.0381679	0.047407	0.0141628	-0.0544158	-0.0405649	0.0339494	-0.00613404	0.0119226	-0.0463449	0.0102164	-0.0205525	-0.0082278	0.00511871	0.048632	0.04286	0.0370532	0.0394253	-0.0044655	0.0120978	-0.0658987	0.0242729	-0.00429094
3.55239	-0.130083	-0.0413707	-0.018282	-0.00888052	-0.0367677	0.0335338	0.0786384	-0.0437696	-0.01808	0.0895854	-0.0868479	-0.0781	0.0403871	-0.0508856	-0.0652716	-0.0239329	0.0364978	0.020787	-0.00242737	0.105463	-0.00612216	-0.0528998	-0.0116721	0.0236506	-0.0177724	0.00527874	0.000459332	0.0743075	0.0347768	-0.00440047	-0.00705872	-0.0875922	0.00847209	-0.0246539	-0.00776156	0.0116157	-0.0561394	-0.0196259	0.0317852	0.0733433	0.0899745	0.0668687	0.0387514	0.0118307	0.00479103	-0.0897631	-0.0426892	0.0466535	0.0206302
3.55879	-0.293389	-0.0739931	-0.1454	-0.0971912	-0.0884819	-0.0372878	-0.157442	0.0125494	-0.115598	-0.100105	-0.0980195	-0.0424743	0.0114111	-0.0437173	0.0189551	-0.08695	-0.0356829	0.026658	-0.137905	-0.0196433	-0.101866	0.0708669	0.0331098	-0.0183299	-0.0389706	-0.0400969	0.0242396	-0.00373685	-0.0253317	-0.0360961	0.0492376	-0.059321	0.119672	0.0665617	-0.0252055	-0.0521627	-0.0412614	-0.0949582	-0.0992446	-0.157614	-0.0366989	-0.119713	-0.0181216	-0.0525048	-0.0829851	-0.0777454	-0.0599086	0.0267084	-0.166437
3.5652	-0.1572	0.0817739	0.0659184	-0.00751305	0.0413449	0.104565	0.00634991	-0.0163761	0.0642186	-0.00371557	0.0583307	-0.00224723	-0.0417932	-0.0273741	0.0295535	0.0526874	-0.00594808	0.0406888	-0.0656235	-0.112466	0.0313633	0.0781914	-0.0254018	0.0292217	0.0661233	0.08695	0.0165158	0.0799377	-0.000762416	0.00356124	0.0442036	-0.0964057	0.0561583	-0.00719332	0.0695847	0.0794287	0.0451488	0.0038469	0.0220579	0.0301669	0.0916281	0.0140474	-0.0156838	0.0515404	0.0344413	-0.0313056	-0.114084	0.069446	0.0196876
3.57161	-0.102368	0.0773387	0.0583764	0.0537755	0.0105585	-0.0127368	0.00336554	0.102958	0.0587521	0.0732247	0.0559857	0.0739546	-0.0444601	0.0524993	0.0115668	0.0587117	0.00628164	-0.0405135	-0.0267581	0.00900411	0.0436767	-0.0692198	0.0302452	0.0538706	0.0729504	0.0514622	0.0134811	0.0466443	0.038591	0.00742597	0.0684335	-0.0356998	0.0922328	0.00980829	0.0567715	0.00221029	-0.0510394	0.111188	0.109787	-0.0520087	0.0938168	0.0298739	-0.0319023	0.1153	0.0451944	-0.066567	0.0473825	0.00638823	-0.0288896
3.57802	-0.082524	0.0329845	0.102183	-0.0493105	-0.0714766	0.101754	0.0712763	0.0388447	-0.0161146	0.0153023	0.0209865	-0.0287227	-0.058269	0.0155536	-0.0197754	0.0100522	0.0411528	-0.00200321	0.0359026	0.0746661	-0.0374668	-0.00955826	0.0147587	-0.042508	0.0356078	0.113796	-0.0255927	0.0525495	0.0151277	0.00482133	-0.00141538	-0.100732	0.00912366	-0.0382753	0.110825	0.0819643	0.0397582	-0.0537026	0.0457229	0.0486039	0.103468	0.0634208	0.0334459	0.113548	0.0451736	0.0905785	0.0336917	0.0647775	0.0391972
3.58442	-0.154191	-0.0347536	0.0236527	-0.00766209	-0.0053498	-0.0800192	-0.114639	0.00579217	-0.0704181	0.0325215	-0.00645663	-0.0406875	-0.0560629	-0.025494	-0.0309627	0.00263435	-0.0102594	-0.050306	0.0345564	0.0113966	-0.0669156	-0.0505383	-0.0691727	0.0929768	-0.0319944	0.0111474	-0.0252869	-0.0366151	0.0447259	-0.0794808	0.0694336	-0.00176295	0.0130083	-0.0431738	0.0452856	-0.0556744	0.00833484	-0.0105405	-0.0945834	-0.104636	0.00814411	-0.0867784	-0.0601955	-0.0764396	-0.0472419	-0.0358603	0.0347366	0.0143313	-0.0444901
3.59083	-0.0923739	-0.0644109	0.148276	-0.0253845	0.0299905	-0.0121895	-0.0054568	0.0924725	0.0551962	-0.0422885	-0.0977853	0.0582736	0.026681	-0.0199972	-0.0211819	-0.00583089	0.0430258	-0.0504078	-0.0927852	0.104182	0.0538866	-0.019203	-0.0165857	0.0916193	0.0156982	0.0256954	-0.0829375	0.01806	-0.0690791	0.0339862	-0.0947134	-0.0169561	-0.0244009	-0.0841465	0.0222978	0.0151759	0.0231531	0.0343312	-0.0530431	-0.0525435	0.0126479	-0.0348433	-0.00486183	0.0265039	0.0290114	-0.0582012	0.0846137	0.0462143	0.0234329
3.59723	-0.304446	0.122124	-0.0764819	-0.0538085	-0.0455031	-0.0620278	-0.12204	-0.00574414	-0.115699	-0.0056363	-0.117482	0.0306966	0.0734529	-0.0102037	0.0917617	0.0224654	-0.111348	-0.0432812	-0.0612453	-0.0284645	0.120583	0.0418734	-0.0422182	0.0545436	0.0352971	0.065514	-0.138788	-0.0868276	-0.0251379	-0.00623077	0.0391868	-0.00639576	-0.0197309	-0.0145472	-0.00943263	0.00667276	-0.0554485	-0.0280721	-0.0111411	-0.127863	0.0328918	-0.00542307	-0.0677799	-0.116577	0.0270877	-0.123011	-0.0882492	-0.0452423	-0.0880426
3.60364	-0.204357	-0.0104428	-0.00907644	-0.0254475	0.0549834	-0.0383329	0.0387939	-0.0192721	0.0478101	0.0734506	0.085244	-0.0395892	0.0525761	-0.0665894	0.0613645	-0.0237718	-0.0590956	0.0405492	-0.0646411	-0.092488	-0.0153493	0.0912132	-0.151312	-0.0365117	-0.0335527	-0.0156944	-0.0481386	0.0477781	-0.0498439	0.0952303	0.0915563	0.039495	-0.0205163	0.0907759	-0.0480311	0.0123662	0.00800603	0.0371225	0.0736228	0.0458653	0.140553	0.0331904	0.0274241	0.0618216	0.0650111	-0.0334232	-0.00525349	0.0906446	-0.0258637
3.61005	-0.257773	-0.0179389	0.118211	-0.0688704	0.0564878	-0.148454	-0.102848	-0.025346	-0.0546174	-0.00578687	0.0413801	-0.0825029	-0.013833	-0.0200827	-0.0245984	-0.030615	0.00658422	-0.010574	0.0112357	-0.0549829	0.0241953	-0.0261577	-0.00677606	0.112437	0.0413016	-0.0691931	-0.0511418	-0.0491391	-0.0195555	-0.0193173	0.0811881	-0.0164002	0.0651953	0.0255686	-0.0123192	-0.027083	-0.0598576	-0.0295724	0.0246492	-0.136028	-0.0116093	-0.0319998	-0.104481	-0.0468378	0.0334046	-0.0969542	-0.0398893	-0.119253	-0.111014
3.61645	-0.0508189	0.10849	0.122559	0.101645	-0.0448805	0.013275	0.0771902	0.0220005	0.112343	0.110457	0.0142092	-0.00816162	0.0838498	-0.024089	0.0232303	-0.0781744	0.00617108	-0.0975606	0.03071	0.0100791	0.0208491	0.068586	0.0281169	0.00376558	-0.0180085	-0.0384345	-0.00482133	0.197378	-0.00302867	0.0795391	0.0111416	-0.0184905	-0.0138458	-0.0392939	0.0773915	-0.0469983	0.115294	0.0300872	0.054754	0.0128503	0.0531869	0.0839087	0.0500342	0.0874831	-0.0318287	0.0465041	0.0448281	0.0603161	0.0443807
3.62286	-0.14542	-0.0378623	0.0704928	0.0718705	-0.0119988	0.0922485	-0.0895768	0.0229685	0.0495148	0.0669906	-0.060207	-0.0634517	0.0172238	-0.0385009	-0.0293013	0.000420628	-0.00413069	0.124847	0.0346395	-0.0141016	-0.0109759	0.0565896	-0.00817743	-0.0125996	0.0129656	0.0996798	-0.0227552	0.0331552	-0.0593234	0.0355736	0.0547051	0.00695167	0.076423	0.0516244	0.0256745	-0.110926	-0.0434933	0.0126755	0.07653	-0.0670432	-0.00589127	-0.0649344	0.0304949	-0.0111004	0.0746103	-0.00115039	0.0728491	-0.0230641	-0.00669172
3.62926	-0.159486	-0.0267938	0.0268189	-0.0148262	-0.010288	-0.0677808	-0.0570937	0.0670706	0.00242832	0.0264156	0.00107021	0.0593079	-0.0223505	-0.0855102	-0.0442581	0.114209	-0.0150383	0.0250365	-0.0463155	0.00127607	-0.0460456	-0.0703652	-0.0160889	-0.00634644	-0.0149254	-0.0956253	-0.0210692	-0.00929952	-0.0461692	0.0203259	0.102719	-0.0419337	0.0432119	0.0358709	-0.00547979	-0.0901341	-0.000888575	-0.0926568	-0.0495687	-0.0894819	-0.059702	-0.0246958	0.0198241	-0.109281	0.0508171	-0.0510499	-0.0265445	-0.0590383	0.00193955
3.63567	-0.369612	-0.040148	-0.00748858	-0.115137	-0.139408	-0.115249	0.000442798	-0.020716	-0.0825577	0.0289528	-0.10836	-0.00623389	-0.0310963	-0.0458914	-0.0258848	0.0214364	-0.0468798	-0.0474289	0.0386799	-0.0122571	-0.0460282	0.0395021	0.0996662	-0.026161	0.0565426	-0.0941008	-0.131344	-0.0441653	-0.0148572	0.0256514	0.0354403	-0.0457166	-0.0193822	-0.0303482	0.026136	0.0310272	-0.0372309	0.0196271	-0.084347	-0.010695	-0.0592802	0.0932413	-0.00271052	-0.0752467	-0.0353349	-0.0988557	-0.110258	0.0067239	-0.0306803
3.64208	-0.140254	0.0146512	0.0311947	0.101788	-0.00147678	0.0745699	-0.0275581	0.0236546	-0.0440593	0.188415	0.0834816	0.0163926	-0.0320092	-0.000762167	-0.0883816	-0.0332475	-0.00430945	0.0505831	-0.0581301	0.0123229	-0.032128	0.0978392	-0.0513359	0.0583411	-0.00550004	-0.0616753	-0.0318592	0.0300728	-0.0431842	0.113713	0.0479329	0.0130571	0.0180059	0.0663661	0.0435829	0.0360672	0.0268929	0.0411334	0.0223738	0.101785	0.0253781	0.0515154	-0.0847981	-0.00414249	0.0453872	0.0473672	-0.0119093	-0.125817	0.0293359
3.64848	-0.292617	-0.0506091	0.0459951	-0.13476	-0.0275085	-0.167169	-0.0320072	0.0534735	0.0168624	0.0296079	-0.0286564	0.0135026	-0.0979462	0.0915916	0.0394998	0.0235062	-0.0776745	0.0178194	-0.0939911	0.0528414	-0.00843649	-0.0499401	-0.0567112	0.0954599	-0.00456926	-0.104805	-0.00886757	0.0830303	0.0407187	0.0165739	0.0742101	0.00387796	0.0375311	0.0110971	0.00199602	-0.0584336	-0.0252757	0.0710679	-0.0093042	-0.0330277	-0.0338599	-0.0217907	0.0243143	0.00132714	0.060394	-0.0751967	-0.11553	-0.0326308	-0.0633545
3.65489	-0.192865	-0.0275292	0.024031	5.80613e-05	-0.0583038	0.0113452	-0.0689402	0.0404269	0.0577145	0.0309935	0.0350946	0.0797969	-0.143626	-0.0921896	0.0110116	0.111523	0.00555139	-0.00922415	-0.0521249	0.0048793	-0.00900552	-0.00453615	0.060304	0.101563	-0.071483	0.0888327	0.0203392	-0.073546	0.0288077	-0.00572041	-0.0883148	-0.0880938	0.0740107	-0.0233448	0.0202196	-0.0822358	-0.00874193	-0.0980662	-0.0158146	-0.04513	-0.00701444	0.0638923	-0.0211247	0.0154164	-0.0472419	-0.00899659	-0.0263212	-0.0451388	-0.0163943
3.66129	-0.0102289	0.0172806	0.130791	0.106097	0.0798687	0.0771213	0.10965	-0.0370097	0.0112817	0.151656	0.0801002	0.109508	-0.0310047	-0.0459255	0.0446789	-0.0295267	-0.0878108	-0.00777996	-0.0559141	0.0351651	-0.0326353	-0.111026	0.0147507	-0.0232959	0.0581418	-0.0386503	0.0608131	0.0709787	0.0130277	0.0464462	-0.0916451	-0.068342	-0.0156209	-0.0834513	0.0298596	-0.0282887	0.0766104	-0.0169421	0.0603751	0.117479	-0.00659268	0.0947999	0.0616636	0.0456761	-0.034362	0.0570194	0.0570129	-0.0296895	0.0270045
3.6677	-0.242001	-0.0027385	-0.0602923	0.031538	-0.0141929	-0.0224485	-0.122019	0.0701076	-0.0949714	0.0224704	-0.136219	-0.0597372	-0.0542709	-0.00905512	-0.00487128	0.0135577	-0.00302901	-0.00330408	0.0172427	0.00617585	-0.0171389	-0.0246837	0.104624	-0.0106396	-0.00084507	0.00115045	-0.0463698	-0.0165409	-0.0189749	-0.0686786	0.0710257	-0.091002	-0.0331599	0.0566777	0.0295542	0.0270644	-0.0246944	-0.0321962	0.0118921	-0.0242909	-0.0503924	-0.0823779	-0.170727	-0.00602541	-0.0952451	0.0252176	0.0279879	-0.0365517	-0.018165
3.6741	-0.152936	-0.0290154	-0.0479584	0.0270974	0.0150629	0.00830381	0.08014	-0.00180832	-0.00320719	0.0646568	-0.0580961	0.011783	-0.0352846	-0.0885012	-0.00324359	0.0240028	0.0823592	0.0563598	-0.0407037	0.028585	0.0202451	0.0543875	-0.0890316	0.00766748	0.0235443	0.0104263	-0.0826318	0.0743075	-0.0382101	0.0420465	-0.0638701	-0.0378816	-0.0230767	0.0165755	0.0870157	-0.029115	0.00956374	-0.058897	-0.0391576	-0.0360844	-0.0476333	-0.0552648	-0.0179861	-0.0783476	0.00417106	-0.0312339	-0.00079157	-0.0326653	-0.0135272
3.6805	-0.0768108	0.00898518	0.0284541	0.0568716	0.107355	0.156955	0.0535752	-0.00167274	0.0349117	0.075709	0.0743066	-0.00417171	-0.0293043	-0.0792682	0.0197126	0.0274964	-0.0259458	0.0889614	0.0344992	-0.0719443	0.0558221	0.0352081	0.0581218	0.0200056	-0.0308611	0.0162215	-0.0950563	0.106607	0.00421169	-0.0539378	0.0538038	-0.0733158	0.0245742	0.0632086	0.0360497	0.0203677	0.086043	0.00314765	0.103166	-0.00785495	-0.0137757	-0.0512726	-0.0539393	0.0717904	-0.0743381	0.0818054	0.0636798	0.0296151	-0.00250017
3.68691	-0.167501	-0.0124326	0.090992	0.0598989	-0.076921	0.106754	-0.0408596	0.0588587	0.0718744	0.0126145	0.0158808	0.0631553	-0.010242	-0.0240412	0.0197389	0.0277117	-0.0124628	0.007959	-0.0448844	0.0675799	0.0265714	0.0425012	0.086016	-0.0818894	0.0341838	0.00217416	-0.0380486	-0.0198647	0.00902004	-0.032527	0.0209693	-0.172596	-0.0036642	-0.029714	-0.0153362	0.0391531	-0.0314069	0.0100155	-0.0117084	-0.0261721	-0.100452	-0.098543	-0.131672	-0.0438191	0.0510841	-0.0395838	-0.0525872	-0.00828854	0.0101539
3.69331	-0.156461	0.047002	-0.0450475	-0.109266	-0.00871659	0.0707675	-0.0438267	0.0403604	-0.032194	-0.0619168	0.0452298	-0.118127	-0.0749731	0.0135265	-0.10695	0.0159325	-0.0307935	0.0564202	-0.0398062	0.00438607	0.00413213	-0.0272932	-0.03185	0.0948209	0.0557262	-0.0671723	-0.00622724	-0.0557293	-0.00327775	0.0153032	0.0118497	0.00492312	-0.00992962	0.0188353	-0.012752	-0.0438385	-0.0513467	-0.0348143	-0.0637701	-0.0399986	-0.0831667	-0.0401156	-0.128864	-0.0296067	-0.0121721	-0.0129042	-0.037796	-0.0163006	-0.101083
3.69972	-0.175677	0.0478411	0.0436517	0.00452735	0.121343	0.038505	-0.043835	0.0224845	0.156202	0.0655826	0.0282938	-0.0231509	-0.065489	-0.0231114	0.0613645	-0.0368547	0.0242541	-0.0319917	-0.107181	0.00306857	0.0352121	-0.00420749	-0.0833547	-0.0148779	-0.0272313	0.115252	0.0468684	0.0896829	-0.0453671	-0.0292853	-0.0014498	-0.111574	-0.016283	0.0163799	-0.0157819	0.00476721	0.0854452	0.0351142	-0.066432	-0.00590017	0.0401548	0.0221664	-0.0184237	-0.00299064	0.0482512	0.0833794	0.00713586	-0.0274588	0.013646
3.70612	-0.154224	0.0987565	0.109261	0.0957622	-0.00835861	0.00801584	-0.0468013	0.00419642	-0.048223	0.00761539	-0.0412509	0.0599227	0.0244594	0.0295997	0.130185	0.072393	0.0327379	0.00936547	-0.035428	-0.00603712	-0.0272521	-0.0367293	-0.0326483	-0.019394	-0.000392788	0.0364869	0.012661	-0.0283125	0.0157908	-0.0207815	0.00517637	0.0486198	0.00433047	0.0978868	-0.117774	0.0322055	0.0271669	0.0512949	0.0810747	-0.0382651	0.0919811	0.000528059	0.03934	-0.0054335	0.101877	-0.0389446	-0.0168732	-0.0399692	0.0563403
3.71253	-0.276812	0.00960058	-0.120004	-0.0149466	-0.0360693	-0.0297118	-0.0512256	0.00440115	-0.0967813	-0.0304448	-0.0484674	-0.00623227	-0.111896	0.0128531	0.0214941	-0.00542407	0.0848797	-0.00615097	-0.0750228	0.0376333	-0.118447	-0.0315478	-0.027841	0.0248399	0.0882386	-0.0445145	0.113794	0.103341	-0.115674	0.0307375	0.152101	0.0151351	0.0337698	-0.0479976	-0.108841	-0.0164488	-0.035816	-0.0284964	0.0312761	0.0568842	-0.0518064	-0.00339453	0.0121563	-0.0369923	-0.0393217	-0.0550452	-0.0179812	-0.0469005	-0.0188745
3.71893	0.0116426	0.0987565	0.0449842	0.0507139	0.106424	0.0187974	-0.00691705	-0.00394638	0.044693	0.124205	-0.0304042	-0.017102	-0.109876	0.0636978	-0.0724387	0.0706402	-0.0103005	0.00360381	0.0130601	0.0717649	-0.00912442	0.0575263	0.0550175	0.03394	-0.00966287	0.0366938	0.0271086	0.0148661	0.0277575	0.0506312	0.0570353	0.0767996	-0.00380848	-0.0485844	0.178531	-0.092417	-0.0391556	-0.0142165	0.100201	0.11651	0.0913085	0.00154074	0.040525	-0.0485405	0.0404274	-0.0576018	0.0203469	-0.00497228	-0.0140679
3.72533	-0.109111	-0.0311414	0.0462221	0.0838249	-0.0378065	0.100479	-0.0128505	0.018485	0.0105732	-0.0420627	-0.00352904	-0.068335	0.0764353	-0.0355098	0.0122305	0.0556368	-0.0111546	0.00806083	0.073841	-0.0560005	-0.0200001	-0.0222317	0.00659014	0.0466941	0.0257101	-0.0508105	-0.0586543	-0.110067	0.013995	-0.00254556	0.0265483	0.000791892	0.00124172	0.0213993	-0.0929117	-0.138263	0.0309732	-0.0440016	-0.00954949	-0.0534195	-0.088554	-0.034435	-0.0439092	0.00935482	0.00635135	-0.0975694	-0.0622994	-0.0559291	-0.0488404
3.73174	-0.142363	-0.00648684	0.0494072	0.0164244	0.0513432	0.0911044	-0.0202141	-0.0932596	-0.0358596	0.00178	-0.0101249	0.0414255	0.0725132	-0.0528272	0.0213139	0.084579	0.112851	-0.00915626	0.108158	0.0729337	-0.0820854	-0.0649356	-0.00742357	-0.020183	-0.103476	-0.0611657	0.0160014	0.11189	-0.0828972	0.0358869	0.0193599	-0.0239782	-0.044465	-0.114176	0.0576945	-0.095427	-0.120482	-0.0323636	-0.0377071	-0.0491733	-0.0759837	0.0188546	0.0957754	0.0229673	0.064541	-0.0135753	0.0319777	-0.00916462	0.0233586
3.73814	-0.215397	-0.0151099	0.0297677	-0.0313932	0.0243309	0.0618624	-0.0231669	-0.0106399	0.0152719	0.0129909	0.0193676	0.00332455	0.0965021	0.0544272	0.0256007	0.0092623	-0.0308074	0.0078534	0.0250427	0.0288485	0.0193812	0.0667224	0.00422221	0.0194553	-0.0445165	-0.0255489	0.137912	0.053442	0.0643478	-0.100504	0.0741584	-0.0654264	-0.0303634	-0.00699096	0.0517336	-0.018506	-0.050425	0.0931241	-0.0624484	0.0222279	0.0152761	0.0099967	-0.0819304	0.069668	0.0229941	0.000679479	-0.0468016	0.016631	-0.0211365
3.74454	-0.141719	-0.059456	0.0205999	0.00294205	-0.0622844	0.00710629	-0.161858	0.0478864	0.0160397	0.02104	-0.078557	-0.0774131	0.0134426	0.0927162	-0.0134185	-0.0893011	0.0504078	0.0435621	-0.0492332	0.0260594	0.0604555	-0.0810667	0.0569951	0.0763365	0.04284	-0.0877359	-0.116922	-0.0136221	-0.0762094	-0.0726806	0.156603	0.00498983	0.0380241	-0.0311577	-0.061872	0.0444227	-0.0751741	0.0313126	0.0153022	0.0269213	-0.00392458	-0.0493817	-0.066686	-0.0492807	-0.00245579	-0.110578	-0.0532528	-0.00788383	0.101445
3.75095	-0.134733	0.0842995	0.03713	0.0792983	0.0309975	0.11045	0.130334	0.0324278	0.0563434	0.0628948	-0.0217883	0.0850933	-0.0437867	-0.0214261	0.0157071	0.0465257	0.0393486	-0.0376779	-0.023811	0.0683549	0.0283436	-0.00702751	0.055665	0.0708996	0.0609887	-0.0280102	0.0430707	0.0592409	0.0647626	0.0383014	0.0549753	0.0187894	-0.0494062	0.102097	0.0428032	0.0381245	0.0951186	0.0961666	0.0388506	0.0742193	-0.00261933	0.0767408	0.0134768	0.068377	0.0238811	0.0452656	0.0777721	-0.0147782	-0.0112702
3.75735	-0.262923	-0.0742647	-0.0271282	-0.0972313	-0.0897623	-0.0624435	-0.0851284	-0.138117	-0.00599529	-0.0361296	-0.061659	-0.0617305	-0.00544505	-0.14406	-0.10596	0.0723692	-0.0576774	0.0137018	-0.0233605	0.131737	0.0114063	-0.0606317	0.0369855	-0.00384517	-0.0109651	-0.0517518	-0.11962	-0.0162322	-0.0616729	0.00615533	0.0483364	-0.030768	-0.000857271	0.0688691	-0.0336329	-0.0893564	-0.0716867	-0.0911803	-0.152137	-0.0467667	-0.116944	-0.105845	-0.0163635	-0.0361369	-0.0350887	-0.225247	-0.0794481	-0.12524	-0.0368114
3.76375	-0.0421433	0.0571834	0.0837526	0.0402473	-0.0804536	0.0299907	-0.0408724	0.0168946	0.178955	0.0797153	-0.00252187	0.0706516	0.0227477	0.0753373	0.0587391	-0.0134402	0.139129	-0.0277572	-0.0522948	-0.082631	-0.0318284	0.0147928	-0.018368	0.0445841	-0.00763865	-0.0423424	0.0326179	0.00377959	0.0443668	0.0673396	0.0308869	-0.0258486	-0.0332936	-0.0540492	0.010885	-0.0229472	-0.0627804	-0.00278786	0.000726639	0.0447772	0.0394933	-0.00576486	-0.0422788	-0.0592164	-0.065135	0.0648178	0.0415782	-0.035234	-0.0642077
3.77016	-0.134492	-0.0602952	0.0957934	-0.00462332	-0.0200359	0.0124436	-0.0231864	0.0612042	-0.0431863	0.0622173	-0.0375826	-0.0399334	-0.018782	-0.0273023	0.0527499	0.0399096	0.0209213	0.0763786	0.103163	-0.0225654	-0.0715093	0.0347889	0.102212	0.0115081	0.0431705	-0.0542177	0.0357612	0.0552946	-0.00606892	0.0170174	-0.0229804	-0.110284	-0.0299479	-0.0387343	0.00446259	-0.0336554	0.0327169	-0.0157587	0.0377743	-0.0597357	-0.00664377	0.0580076	-0.0318945	-0.101558	0.117258	0.0244828	0.0097832	0.0783365	-0.0484434
3.77656	-0.130966	-0.0674158	-0.0224119	-0.17978	-0.0455031	-0.0684063	-0.0364496	-0.0203093	-0.00720186	-0.0557355	-0.0386717	-0.0356009	-0.00262604	-0.12155	-0.0600736	0.0813786	-0.0140604	-0.021988	-0.0371693	-0.0559065	-0.00646613	-0.0926243	-0.0375443	0.0654015	0.0269515	0.0223794	0.0144355	-0.0158846	0.0816754	-0.0241464	0.0188921	-0.00153069	-0.0441726	-0.00211964	0.0198599	-0.0581575	0.00483081	0.0508943	0.0553734	-0.0274814	-0.0630938	-0.0416045	-0.0623989	-0.074153	-0.0645684	-0.0666069	-0.082352	-0.173556	-0.0521094
3.78296	-0.0902811	0.0490079	0.0913987	0.00141407	-0.0077854	0.0914667	0.118474	0.10027	0.0997643	0.124183	0.102868	0.0624012	0.087848	-0.0331272	0.0125455	-0.0168982	0.00827844	-0.022169	-0.0485887	-0.0130841	0.0318484	-0.0523213	-0.0948497	-0.0354293	-0.0392539	0.0144033	0.0696115	0.0363828	-0.072699	-0.0650638	0.0129097	-0.11848	-0.00535812	0.0541884	0.0752273	0.0980391	-0.0435099	0.0793285	0.130545	0.00238008	0.0870955	-0.0248999	0.0736028	0.0995822	0.0054644	0.00650461	0.0845728	0.0334349	0.0918122
3.78936	-0.229512	-0.0685745	-1.27441e-05	-0.0776772	-0.127431	0.00911041	-0.116126	-0.138808	-0.149494	0.0110031	0.0639048	-0.058293	-0.0457308	-0.103938	-0.00828783	-0.0704211	-0.0313172	0.040817	0.0357899	-0.0994073	-0.0128099	0.0581934	-0.00281157	0.0794676	0.0371052	-0.0803472	-0.0240211	-0.00778949	0.0556695	-0.0114506	0.00421522	-0.0324729	0.0382037	0.0201173	-0.0414398	0.0443681	-0.0892185	-0.010373	0.0210644	0.0416191	0.0352004	-0.0898908	0.0327739	0.0194798	-0.0668451	-0.030315	-0.00957047	-0.0250924	-0.134075
3.79576	-0.123467	0.0171687	0.0136726	-0.0942384	-0.064138	-0.112726	-0.0142987	0.178812	0.0129774	0.00314323	0.0343832	-0.104097	-0.0934916	-0.0734296	0.0743523	-0.0222819	0.0535341	-0.0317729	0.0232183	-0.0874187	-0.100557	0.0617612	0.0231939	0.0351997	-0.0413589	0.00976979	0.0355441	0.115831	0.054896	-0.121028	0.0550569	0.0101909	0.0408205	-0.00527034	-0.0666905	-4.72459e-05	0.0266571	0.130961	-0.041433	0.00847962	0.0311072	0.0463111	-0.0391247	0.0136977	0.059421	-0.00457818	0.0340488	0.0072667	0.0384828
3.80217	-0.110158	0.0101519	-0.0133482	-0.0119651	-0.108397	-0.0473162	-0.101389	-0.0931932	-0.0992403	-0.0203183	-0.067763	0.0229234	0.0161588	-0.0612911	0.0132692	0.0342261	0.0519915	0.0562957	-0.0156471	-0.0179474	0.0124288	-0.0703258	0.00758361	-0.0181251	-0.0529565	-0.0159926	0.0767495	-0.0165696	0.0477938	0.00406106	-0.0726678	0.0388353	-0.025063	0.056455	0.0160503	0.0728098	-0.142835	0.00241225	0.128095	0.0219005	-0.0382438	0.0780905	-0.0114878	-0.0879377	0.00455523	0.0467838	-0.0532639	-0.0783097	-0.0782606
3.80857	-0.0569018	0.04311	0.055456	0.0419702	0.0717735	0.0530888	-0.0335006	0.122491	-0.0380489	0.125741	-0.0197156	0.0437614	-0.0326671	-0.0798049	-0.0177579	0.0332751	0.0312231	0.0191844	-0.0385727	0.034505	-0.0281033	0.00990057	0.011602	0.000554875	0.0368019	0.0423599	-0.0451553	0.0733087	-0.0382092	0.0922455	-0.0290272	0.0453558	0.0427084	-0.0137174	-0.0525058	-0.0748371	0.0108906	0.0465428	0.000597831	-0.0344569	0.0603588	0.0217581	0.0246842	1.10599e-05	0.0624779	0.018586	0.0707966	0.101161	-0.0044447
3.81497	-0.214721	-0.0653141	0.0179066	0.0179524	0.0481016	-0.0425261	-0.00988187	-0.034385	-0.0414906	0.0413234	-0.0179151	-0.102726	0.0425863	-0.0896737	-0.0332057	0.0622952	0.102068	0.00369433	-0.0474937	0.0531441	-0.03789	-0.0719395	-0.0316548	-0.00882034	0.0220468	-0.0050676	0.0131125	0.0403005	0.0235293	-0.0703294	0.00827912	-0.0480762	-0.0104895	-0.0162068	-0.0309628	0.00797752	-0.0615798	0.0616713	0.0147993	0.0573175	0.00747151	0.102438	-0.0114956	-0.0132719	0.0400848	0.0155176	-0.0822071	0.011459	0.0237405
3.82137	-0.111397	0.0228031	0.0672887	0.0927062	0.0947876	0.0718373	0.0594778	-0.00332679	0.00417438	0.0909486	-0.00332405	-0.0495623	-0.0387728	0.0189618	-0.0424356	0.0320309	-0.045351	0.0207153	-0.0621981	0.0903492	-0.014926	0.0654176	-0.0694918	-0.0161559	0.00391171	0.0389483	0.0541208	0.132379	-0.018229	-0.0415552	-0.00783122	0.0358283	-0.00635839	0.0932788	0.147131	-0.0161241	-0.0721417	0.0208524	0.0905444	-0.0518981	0.00409087	0.0929691	0.0299818	0.0391949	-0.0539014	0.0285099	0.0125311	0.101363	0.0518312
3.82777	-0.172812	-0.0290795	-0.0988905	-0.094376	-0.164566	-0.0459375	-0.0069456	-0.00346779	-0.124781	0.0687526	-0.0440496	-0.123561	-0.0444869	0.0467701	1.91457e-05	-0.0459896	-0.101184	-0.0333114	-0.0378415	0.0563662	-0.058535	-0.103684	0.0785837	0.0101505	0.0572173	-0.108713	-0.0956163	-0.0861712	0.00133721	-0.0449166	0.0678886	0.00607206	0.13191	0.133374	-0.0179619	-0.124495	-0.044053	-0.0239774	-0.103976	-0.10335	-0.0172474	-0.17618	0.0804632	-0.0909645	-0.0642584	-0.121069	-0.111838	-0.030637	-0.0648428
3.83417	-0.0687631	-0.0146704	0.0358259	0.103041	0.00754965	0.0438175	0.00780189	0.0113766	-0.0155202	0.154676	-0.0244056	0.0562098	0.0790149	-0.0454504	0.103947	0.0105184	0.0316362	0.0122124	-0.0598696	0.0360887	-0.13281	-0.0103848	0.0607119	-0.0560694	0.0283482	-0.0364048	0.000973772	0.0468569	-0.00324969	0.0322756	0.017639	-0.00111559	0.0169072	-0.0063025	0.0374056	-0.0549745	0.00444719	0.0599379	-0.0599338	-0.062691	0.0388319	0.0479298	-0.041698	0.009478	0.0421583	0.0390492	-0.00780791	0.0196414	-0.0674074
3.84058	-0.0291241	0.0376516	0.100188	0.02704	-0.0908099	0.0817589	0.0225667	0.0361508	0.109719	0.0600036	-0.0715981	0.0383306	-0.00824851	-0.0401485	0.0200276	0.0884253	-0.00396518	0.0618952	0.0365471	-0.0508737	-0.012691	-0.0786049	0.041199	0.0606559	0.00323696	0.0116481	0.0291317	0.0432143	-0.0728648	0.00356124	0.0703648	0.0188808	0.117664	-0.0594734	0.203597	0.10283	-0.0127176	0.142347	0.0587897	0.0488252	0.0113027	0.0630125	0.0203372	0.0388904	0.101941	0.126112	0.0724289	0.116948	0.0788557
3.84698	-0.0958176	-0.00392143	-0.0102954	-0.0344262	-0.0208682	0.0356695	-0.0408747	0.0145464	0.0176806	0.0121628	0.0729979	-0.0939875	0.0260457	-0.0327238	0.0189625	0.105858	-0.0340303	0.0465032	-0.0400574	0.0405162	-0.0286407	-0.000671093	-0.0437354	0.0579316	-0.0131174	-0.10988	-0.0944333	-0.0147222	0.0451127	0.0395087	-0.00763809	-0.0261229	0.0447157	0.0999579	-0.109808	-0.0876764	0.0247158	0.0423169	-0.0657358	-0.0215939	-0.0327766	-0.0510067	-0.0521656	0.0858465	0.00386108	-0.0783209	-0.0128536	-0.0553173	-0.0927004
3.85338	-0.134975	-0.0244683	0.0597088	-0.049322	-0.000312794	0.0410068	-0.0807244	0.104828	0.0236407	0.00173525	0.0510469	0.00043782	0.0390826	0.0178986	0.011728	0.0247504	0.109587	0.0876643	0.046648	0.0187854	0.0680864	-0.042338	-0.0105454	0.052247	-0.0765766	0.0346775	-0.00499281	-0.00380433	0.0687974	-0.0129007	0.0458257	0.098538	-0.0150362	-0.0410077	0.0279276	-0.0256033	0.0442935	0.0581865	-0.00811132	0.0506555	0.117521	0.00600449	0.022986	0.0838644	0.013748	0.0145509	0.0517106	0.112487	0.000297533
3.85978	-0.108467	-0.0106106	0.0445396	-0.0134014	-0.0166372	0.0150485	-0.048239	0.0168255	-0.0336154	0.0500724	-0.00299912	-0.0250786	0.0178479	-0.0258221	0.113533	0.0823058	0.0567153	0.0137169	-0.0423029	0.0217623	-0.051164	-0.0540452	-0.0376951	-0.0525313	0.0298121	-0.0111432	0.100193	0.0890316	0.0372917	0.00609197	-0.0432879	-0.0137415	0.042673	-0.0147903	0.00387065	-0.0113076	0.065884	0.0973919	-0.0229966	0.0981933	0.136231	0.0528002	-0.0236536	-0.00217636	-0.0416088	-0.0371307	0.0494648	-0.0248186	0.0686818
3.86618	-0.157861	-0.0134956	-0.035719	-0.0658947	0.0658635	0.0206947	-0.00840585	0.116146	0.0116612	0.104772	-0.0663109	0.0338604	-0.0157503	-0.0292679	-0.0284838	0.0352854	0.0672786	0.0477777	-0.0141865	-0.00119206	-0.0604704	0.0319098	0.0228923	0.170666	0.0763105	-0.0313396	-0.017023	-0.0146884	0.0341138	-0.00171842	0.0309341	-0.0424897	0.0421447	0.0333272	0.001159	0.100674	-0.042007	0.00718806	0.0153789	0.014381	0.0859324	0.0189891	-0.0282116	-0.0327155	-0.029285	-0.0330956	0.00785351	-0.0489264	-0.00785243
3.87258	-0.110592	-0.0337466	0.0614575	0.026805	0.038435	0.0286616	0.0387939	-0.042807	-0.0786816	0.065605	0.0992905	-0.146391	-0.119523	0.0444866	-0.0872491	0.0792666	-0.0517413	0.0207002	0.028326	-0.021754	-0.0364396	0.036623	-0.0667954	0.0195531	0.00842502	-0.0894629	0.0946834	0.0343616	-0.0808796	-0.0330409	0.0642708	-0.0349116	0.0615925	0.109457	0.0966557	-0.0310458	-0.0224625	-0.0281796	0.053	-0.0320549	0.0424634	0.0719384	0.0432416	0.0325244	-0.0748187	0.0272874	-0.0130991	-0.0283694	0.0547033
3.87898	-0.120184	0.0785533	0.0343704	-0.00132661	0.0539446	0.0696482	0.018098	0.0364965	-0.0628765	0.0164397	0.0289145	-0.0165513	0.016642	-0.129279	-0.0390264	-0.0726467	0.057776	-0.00190138	-0.0191261	-0.0223776	-0.0056593	0.00718088	-0.026892	0.0386765	0.0135795	-0.0109273	-0.0610974	0.0317178	-0.0144705	0.00806656	-0.0116593	0.0447999	0.0461984	0.0384348	0.0536399	-0.0345828	-0.0305516	-0.0260875	0.069581	0.0734447	0.113308	-0.0188823	0.0117031	0.0078745	-0.0222088	-0.00551303	-0.000750662	-0.0531878	-0.0623426
3.88538	-0.225263	0.0747652	-0.0123751	0.019446	-0.0641962	0.0812611	0.0151978	0.0591353	0.104143	0.0751597	0.00579828	-0.074251	-0.0917376	-0.0601425	0.0958082	-0.0227904	-0.10347	-0.00202207	-0.0770984	0.0142248	-0.038494	-0.0611493	0.016187	-0.0105326	0.0455725	0.0133283	-0.0352111	0.139037	-0.0148296	0.0715246	-0.00757372	0.00571132	0.0103141	0.0426177	0.0594703	-0.0214655	-0.068621	0.0656404	-0.0210431	0.0493554	-0.0291851	0.0289973	0.0289556	0.0152111	-0.0482787	-0.0913052	-0.0144935	-0.0197502	0.129769
3.89178	-0.165425	-0.00826093	-0.00756424	-0.0416935	-0.0587024	0.0438957	0.00337832	0.0310422	0.0819937	0.0589191	-0.0391781	-0.0373172	0.0752562	0.0200488	-0.0276062	0.0351533	0.0609711	0.106167	0.0199627	-0.0341366	-0.0301133	-0.0242547	0.0294025	0.051342	-0.014831	-0.0179532	0.0254798	0.0271202	0.0165371	-0.0113767	0.0125406	-0.0189179	0.00307318	-0.0504938	0.0285739	-0.0245999	-0.116254	0.12836	-0.028495	-0.0267022	-0.0369098	-0.0414036	-0.027261	-0.0154433	-0.057599	0.0613661	-0.00685242	0.0094331	0.0512956
3.89818	-0.122212	0.00526108	0.0733091	0.0194403	0.0286695	0.0472576	0.0506239	-0.0641321	0.0384083	0.00700498	0.0233169	-0.0316799	-0.0171464	-0.0381967	0.0322052	0.121561	0.0117212	-0.000547713	0.0397731	-0.0519669	0.053362	0.00815699	-0.134239	0.0412573	-0.00953485	-0.044588	0.0467284	-0.0183884	-0.109041	-0.0215418	0.112173	0.0903916	0.0940853	0.0672095	0.0201623	0.149655	0.0134298	-0.0344738	0.038728	0.103961	-0.0470406	-0.0187478	-0.0864285	0.0176539	-0.0638313	-0.0157964	-0.0156424	-0.03155	-1.49934e-05
3.90458	-0.140028	-0.0848937	0.0313744	-0.0764473	-0.00609762	-0.102961	0.0211079	0.00343583	0.0572758	0.0686997	-0.077263	-0.0675072	-0.0407282	-0.0392939	-0.0222206	0.0470105	0.0367043	-0.0717538	0.00865596	0.0487713	-0.0178887	-0.0180971	-0.0202311	-0.0493115	0.000585213	0.0241064	-0.0672496	0.0328127	-0.0879546	-0.0384402	0.0058845	-0.0396729	-0.0398724	0.0529267	-0.0680335	-0.076943	-0.145029	-0.0689328	-0.0610623	0.018309	0.0203326	-0.112409	0.0691204	-0.0103603	0.0562144	-0.0891797	-0.0395509	0.0776604	-0.0434831
3.91098	-0.0921483	-0.000972489	0.0283784	0.0387881	-0.0573144	-0.0238024	-0.0482533	-0.0452908	-0.0263939	-0.066216	0.0371819	-0.0413744	0.0216291	0.026424	-0.00915069	0.0156393	0.1307	-0.0618595	-0.0296204	0.0089102	-0.0198416	-0.0826903	0.0722419	-0.00678984	-0.0210107	-0.0224354	0.0101864	0.0318916	0.048291	-0.0184937	-0.0625354	0.0120243	0.116495	-0.0448537	-0.0477446	0.00521831	0.0605151	-0.0169421	-0.0681922	-0.0547242	-0.0173385	-0.0930001	-0.0130427	0.086151	0.00417106	-0.0619406	-0.00959268	-0.012782	0.0411267
3.91738	-0.122421	-0.0428333	-0.0985217	-0.0195764	-0.0462015	0.0289496	-0.0807364	-0.0876033	-0.0798837	0.0921836	-0.0195721	-0.144193	-0.00450538	-0.0296952	0.00875387	-0.0167542	0.0513168	-0.0602305	-0.108836	-0.0572423	-0.00495391	-0.0263663	0.0325512	0.0391108	0.104876	-0.159103	-0.00541285	-0.0457816	-0.094007	-0.0186802	-0.0142815	0.00358393	-0.0491349	0.0468616	-0.123401	-0.126879	0.00591689	-0.0142584	-0.0105156	-0.0423038	-0.0306901	-0.0143521	-0.0664516	0.0188708	-0.0629547	-0.0328557	-0.0703607	-0.0979859	0.0492717
3.92378	-0.0945782	-0.12542	0.0417895	-0.0120741	0.0747647	0.0464471	0.0535565	-0.041153	0.0318404	0.00915155	-0.0531485	-0.0316799	-0.062039	-0.0821738	0.0369418	-0.0301726	0.10507	-0.00499719	-0.0361315	-0.0384519	-0.0477211	0.0662147	0.0124177	0.0393338	-0.00378643	0.0643612	-0.018506	0.0208725	-0.0125906	0.104568	0.0806858	-0.0510585	-0.0438239	-0.00293586	-0.0209917	-0.0444646	-0.059474	0.0305715	-0.0556988	-0.00851425	0.0657061	0.00404082	0.012685	-0.0429147	0.0249178	0.0436995	-0.072904	0.0069953	-0.0842429
3.93018	-0.22478	0.0432138	0.0598696	-0.00595641	-0.0161047	0.0663397	0.0122495	0.0471949	-0.0223534	-0.0236308	-0.032272	0.0764987	-0.0834638	0.017509	-0.0488336	0.112438	0.116239	0.0235282	0.0572826	-0.0235255	0.0699425	0.0620603	0.000381564	0.00885681	-0.0360491	0.0511996	0.00502001	-0.00665061	-0.0306926	0.00921751	0.0436714	0.0331697	-0.0476522	-0.01257	0.0429465	0.0250577	0.0951186	0.0653236	-0.0180839	0.0390004	0.00813297	0.0631486	0.0429629	0.0294235	-0.0225084	0.034119	-0.0437972	-0.116041	0.113003
3.93658	-0.147801	-0.0561794	0.0838472	-0.0404808	-0.0286725	0.0196822	-0.015786	-0.0750407	0.0836804	0.0688502	-0.00895967	0.000368973	-0.0350677	0.0834456	-0.0706836	0.11784	-0.0679375	0.0792179	-0.00231833	0.0988677	0.00445391	0.0681078	0.00370797	-0.0447432	0.068498	-0.0546406	0.0332923	0.0150737	0.01861	0.0496774	0.0242951	0.0718925	-0.0129267	-0.00929832	0.092442	-0.0444393	0.00379454	0.0710079	-0.0546286	-0.0103723	0.0307942	-0.0269949	0.0943793	-0.0225826	0.0678974	-0.0622363	-0.0321255	0.0682294	0.123013
3.94298	-0.245042	-0.0560116	0.0765037	-0.0569561	-0.00877479	-0.00232137	-0.083702	-0.0114696	-0.0889565	0.00243516	0.0594198	-0.033606	-0.0614304	-0.0834694	-0.0798007	0.0311935	-0.0254499	-0.00478976	-0.0173294	0.0320342	-0.072294	-0.0480075	-0.0744148	-0.029763	0.00517304	-0.0303292	-0.0200063	0.00257831	0.0219813	-0.036976	0.00139992	-0.0495241	-0.0107818	0.0628039	-0.0273123	-0.111027	-0.150963	-0.0695246	-0.0327883	0.0118683	-0.0306901	-0.054385	0.00500162	0.0477734	-0.0543285	-0.113702	0.120294	-0.0336104	-0.124368
3.94937	-0.144969	0.0956235	0.0581872	0.0642822	-0.00171836	-0.0305223	0.0845523	-0.0325289	0.0233665	-0.0446752	0.0632168	-0.0442643	0.00230054	-0.0698882	-0.0436882	-0.0254228	0.0504356	-0.0177195	-0.0580746	0.0657719	-0.0797886	-0.0281197	0.0340414	0.0471923	0.0848723	0.0991791	0.0198877	0.0824803	-0.0364959	0.0178515	0.0230548	-0.0505569	-0.0365267	0.0359048	0.0197739	-0.0130402	0.0914718	0.0212348	0.0578421	-0.0692331	-0.0190943	0.0680174	-0.0173741	0.0901974	0.0070351	-0.0111221	0.0160895	-0.0511595	0.151898
3.95577	-0.0370254	-0.0256351	0.0271689	-0.0764473	-0.015258	0.0535293	-0.0704193	-0.0770431	-0.063745	0.0270483	0.0770672	0.00422118	0.0195864	-0.0225371	0.110056	0.0387909	-0.0904412	-0.0930847	0.0440665	0.0305471	0.0632326	-0.0743207	-0.00118808	0.0279711	-0.0431334	0.0836117	-0.0610403	-0.0193096	0.024801	0.0265489	0.063288	-0.0296315	0.0154913	0.00815549	0.0104363	-0.0132152	0.0131558	-0.0318318	-0.0541839	-0.0102662	-0.0521993	-0.0654755	-0.000514839	0.0155646	0.0812045	0.0539192	-0.106484	0.00872009	0.00828872
3.96217	-0.0622128	0.0163376	-0.00451149	0.121205	0.00111585	-0.00560119	0.111103	-0.0933979	0.0440942	0.0833817	0.0014713	-0.023841	0.0556078	-0.0762395	-0.0410291	0.0480632	-0.0610513	0.10766	-0.113185	0.0170321	0.0191165	-0.0425368	-0.0074855	0.00678981	0.0787461	0.100189	0.0973808	0.0251276	-0.0702118	-0.0141714	0.116756	-0.0610382	0.067879	0.0760477	0.12859	0.0071006	0.0780967	0.0236855	-0.0520373	0.023634	0.0942786	0.0127025	-0.0850246	0.0100129	-0.00419852	-0.102508	-0.106361	-0.0155234	0.0403529
3.96857	-0.107486	0.0865131	0.0536979	0.0791837	-0.0153074	0.0126	0.0624066	-0.101198	-0.109744	0.00256335	0.00463308	-0.0353255	-0.0755324	-0.0835411	-0.026125	-0.0040121	-0.0410403	-0.0617878	0.0500162	-0.117592	0.00828046	0.0147928	0.0985758	0.0477061	0.0101523	-0.0550856	0.0214278	0.0356304	0.0516076	0.001203	0.0129097	-0.0353638	0.0470296	-0.0780204	0.00202467	-0.0108565	-0.0144779	0.00566399	-0.0269219	0.0164603	0.121255	0.148692	0.0820025	-0.099543	0.0324642	0.0248582	-0.00359145	0.114412	0.0354619
3.97497	-0.0785966	-0.0580735	0.00599819	-0.140712	-0.145425	0.0205917	-0.119094	-0.0425332	0.0106784	-0.0428379	-0.0235126	-0.0970808	0.0593241	-0.0801467	-0.029609	0.0474529	-0.00432335	-0.0205099	0.0375294	-0.125753	0.0149682	0.147687	0.102266	-0.0140094	0.021689	-0.0820787	0.0184818	-0.0348638	-0.12507	-0.0242098	-0.0120456	-0.0234593	0.0892567	0.066157	-0.024152	-0.02894	-0.110557	-0.0841213	0.00741181	-0.101469	-0.132052	-0.0736593	-0.0129594	-0.133767	-0.0944011	-0.0265915	-0.0768639	-0.0558256	0.0567966
3.98137	0.0634985	0.0915718	0.0192674	0.142069	0.0790539	0.0749321	0.046162	0.0971608	0.0708917	0.149925	0.0219321	0.0659748	-0.0443572	0.0391267	0.00109161	-0.023287	0.000813632	-0.100366	-0.0183967	-0.0207547	0.0521541	-0.0937992	-0.0182792	0.0988049	0.00260944	0.011588	-0.0352625	0.0262277	0.10688	0.0306283	0.0584171	-0.0232147	0.0209255	0.0457955	0.0640151	0.0401292	0.048412	0.123465	0.110232	0.0770223	0.0974771	0.0438047	0.0540114	0.0338074	0.0432914	0.101965	0.0652898	0.153803	0.07015
3.98776	-0.096671	-0.0037536	-0.00494654	-0.0102079	0.0198759	0.00942314	-0.0541687	0.0371215	-0.108592	0.000544961	0.0894948	0.198158	-0.0062931	-0.0713547	-0.0105118	0.0704487	0.024805	0.0421782	-0.0718226	-0.025845	-0.0606115	-0.0385123	-0.00744108	0.0427831	-0.0158562	-0.0189592	0.0470399	0.0901941	-0.115674	0.0606027	0.0796902	-0.0161679	0.0872915	0.0474348	0.0177086	-0.044414	0.0433121	-0.00329588	0.0318496	0.0610289	-0.0383237	0.0234528	0.0485471	0.0250646	0.0867308	-0.0541263	-0.00495603	0.0488175	0.0310422
3.99416	-0.129808	-0.0639714	0.0643873	-0.0598	-0.128877	-0.101237	-0.0704042	-0.0508116	0.0477094	-0.0488238	-0.0929138	0.04693	-0.0770426	-0.0401383	0.115119	0.0247385	0.0313879	0.0391163	0.0264184	0.0572351	0.0161982	-0.0207872	0.0125591	0.0412391	-0.0120177	-0.0141098	-0.0245297	-0.00909199	-0.0379614	0.0239408	-0.0474678	0.0024177	-0.0221786	0.0549843	-0.121237	-0.118449	-0.012246	-0.0570199	-0.0797441	-0.0619118	-0.0353648	-0.0459987	-0.124593	0.0440476	0.0676942	-0.0671903	-0.0496944	-0.0017941	-0.0187157
4.00056	-0.124272	-0.0756553	0.0959731	-0.0209897	0.0329994	0.0789977	-0.0113624	0.00923585	-0.0273856	0.0278764	0.0218268	0.00428679	0.0350957	-0.0641727	-0.0133848	-0.047527	0.0467168	0.0278344	0.0971581	-0.0510797	0.00735473	-0.000301205	-0.0221467	0.0380036	-0.0646957	0.0364179	0.0447624	0.00625472	-0.114706	0.0723588	-0.138032	-0.0230862	0.137985	0.0043977	0.0517208	0.0522685	-0.0124436	0.0789518	0.021555	0.0555748	0.083242	0.0553699	-0.0110502	-0.0042326	0.035788	0.0588891	-0.00322327	-0.0309405	0.0486466
4.00696	-0.138	0.07216	0.095765	0.0989213	0.0505284	0.0681914	0.0742283	-0.0332786	-0.000149352	0.0776969	0.00563137	0.0824131	0.0368229	0.0649934	-0.0607636	-0.0147862	-0.0397182	0.0336036	0.0207771	-0.00810865	0.0522555	-0.100057	-0.123569	-0.0295582	-0.0120984	0.00304655	-0.0173859	0.0668586	0.0372921	0.017848	0.110165	-0.020183	0.021172	0.036539	0.0651259	0.0520682	-0.045325	-0.0207019	-0.0608047	-0.00938099	0.013942	0.0320401	-0.0252841	0.0204914	0.0277714	-0.00803784	-0.0694274	-0.023908	-0.0723627
4.01335	-0.130018	0.0596848	-0.0612276	-0.0431929	0.0177895	-0.128763	-0.0541694	-0.0175462	0.00106169	-0.00802295	-0.0294059	0.0058719	0.0272023	-0.0404801	0.0867248	0.0275981	0.0722369	-0.02054	-0.0462047	-0.0686465	-0.0278561	-0.110957	-0.0342004	0.0806387	0.0738749	-0.0966356	0.00492561	-0.00748073	0.0247729	0.0440211	0.0826987	0.0246206	-0.00689723	0.0714195	-0.0530404	-0.0499325	-0.0102116	-0.0549041	-0.0116379	-0.0498141	0.00780224	0.0450215	-0.0498033	0.0244887	0.000664833	-0.0857917	-0.0808536	0.0440872	0.0995009
4.01975	-0.00451572	0.0488879	0.0806336	0.0853128	-0.0381557	0.0425418	-0.0408717	0.0266969	0.0593005	0.096257	0.0419392	0.0194858	-0.00598881	0.00398938	-0.065613	0.0225552	0.0474742	0.000756925	-0.0356809	-0.0309326	-0.0124088	-0.0296645	-0.0356637	0.121821	0.116082	0.0340989	0.0571298	0.0906091	0.0293326	0.10265	-0.0484678	-0.0677243	-0.0526498	0.0043977	0.0685026	-0.0333034	0.0821985	0.0538293	0.0914214	-0.0019721	0.0667094	-0.0215185	-0.0293134	0.0146682	0.0775173	0.0582579	-0.0777043	0.0718123	0.0722533
4.02615	-0.220724	-0.0871875	-0.0331107	-0.0462316	-0.101399	-0.0173705	-0.099906	-0.0599888	-0.109904	-0.0281111	0.0248217	0.0339292	0.0691997	0.0205854	0.0561854	0.0587117	0.0332748	-0.0106231	0.0862723	0.00525224	-0.0316826	0.0105086	-0.0476729	0.0646373	0.0223029	-0.00557723	0.0278658	-0.00634694	-0.0958032	-0.00165155	-0.0472103	-0.0673635	-0.0346531	0.0592146	-0.0611783	-0.102575	-0.0239488	0.0121732	-0.0472288	-0.0236594	0.0305656	-0.0140135	-0.000809155	-0.00410942	-0.00348215	-0.0907617	0.0387562	0.0201473	0.0868469
4.03254	-0.105184	0.117673	0.0284446	-0.0553422	0.0553326	-0.0391929	-0.0807236	-0.00940338	-0.0215352	0.0722461	-0.0412128	-0.0236344	-0.0307384	0.0166168	-0.0484585	0.0923138	0.0413454	0.117547	-0.0525182	0.0513908	0.0670814	-0.0886983	0.0334558	-0.0943957	-0.0217935	0.112993	0.0692743	-0.00613432	0.0499215	0.0494169	-0.0909497	-0.100824	-0.0152617	0.0491418	0.0536972	0.00975866	-0.000757381	0.055712	-0.0454165	0.0799729	0.0614531	-0.0473531	-0.0595235	0.0169959	0.104281	0.0436916	-0.0613661	-0.0141021	0.0929035
4.03894	-0.0479053	0.0581823	0.0302311	-0.00905822	-0.0420869	0.0132502	-0.0349969	0.0498861	0.0234761	0.0803175	0.046758	-0.0594634	-0.0421243	0.0566765	0.0405986	0.00710274	-0.0386575	-0.0389939	-0.0757245	-0.0684952	-0.0381325	-0.0235168	0.00981019	0.0176908	-0.0297477	0.0947704	0.00330261	0.0120873	0.00973877	0.00679592	-0.0588061	-0.02954	-0.0236261	0.0529403	-0.0107469	0.0759442	-0.0427643	0.0574635	0.0654228	-0.0236686	0.0143016	0.00397595	0.000805685	0.0337583	0.0108513	-0.00431436	-0.136074	-0.0728663	-0.0423324
4.04534	-0.0237806	0.0186233	0.0943663	0.0794302	0.0428581	-0.0739495	-0.00692757	0.0219341	0.0682726	0.0724943	0.0716131	-0.140475	0.0351225	-0.0576505	0.0348379	-0.00669207	0.0426126	-0.0249141	-0.060514	0.0111148	-0.0732419	-0.0192326	0.0292786	-0.140553	-0.0101487	-0.0084615	0.133751	-0.0237486	-0.0984562	-0.0778301	-0.0385114	0.0667581	0.0547319	-0.0624624	-0.0101837	0.0617244	0.0269643	0.0797709	0.113642	0.0787974	0.053329	0.0678829	0.122756	0.0795546	0.10689	0.113455	0.136101	0.0713041	-0.0761623
4.05173	-0.166213	0.0461709	-0.100913	-0.00578444	-0.0844925	0.00655901	-0.0334758	0.0278751	0.0222785	0.0912192	-0.0324769	-0.00444386	-0.0711919	0.0398205	-0.00189719	0.0416624	-0.0196383	-0.0218824	0.00340793	0.0525022	0.0657942	0.0116442	-0.0313801	-0.0434313	0.00440385	-0.0360465	-0.0184861	0.00449832	0.0631314	-0.0421254	-6.34993e-05	0.0627801	-0.0360795	0.0213518	-0.0368219	-0.103275	-0.0192706	-0.0289026	0.0955276	-0.0292149	-0.0119289	-0.0684503	-0.0834254	-0.0668244	-0.00317216	-0.0426203	-0.0557553	0.0307281	0.00240583
4.05813	-0.0684747	-0.0161486	-0.0750454	-0.0134931	-0.0427271	-0.00385639	-0.00988338	0.0154453	-0.130851	-0.0812521	-0.0283695	-0.131121	0.00974878	0.00220494	0.0436401	-0.109132	0.0293362	0.00653367	0.0302335	0.00962503	0.0131564	-0.055281	0.00547281	-0.0210881	0.0538237	0.00492487	0.00948629	0.0112909	0.0480977	0.0588851	-0.0250704	-0.00352959	-0.0802824	0.0518878	-0.071598	-0.0205127	-0.193441	0.0361065	-0.0140298	0.0155751	-0.0739083	0.0460389	0.0112578	-0.00550763	-0.0443023	-0.0839618	-0.0176317	-0.102652	-0.0418511
4.06453	-0.165376	-0.00691825	0.0671941	0.0632128	-0.0693408	0.132009	-0.0984119	0.0321458	0.0816098	0.061381	0.0203132	0.0205874	0.0034036	-0.0340672	0.0388434	0.0978058	0.0651302	0.0420726	-0.00616115	0.113418	0.0488522	-0.0779279	-0.0439211	-0.0327781	0.0315729	-0.0171543	0.0278716	0.0302077	-0.0061518	-0.0264273	-0.00403755	-0.0187351	0.0375416	0.0634381	-0.000212631	0.00273523	-0.0465207	0.0956167	0.120894	-0.0628892	0.015447	-0.0115783	-0.0349965	0.124027	0.0671276	0.0171155	0.0063884	0.0245443	0.0169743
4.07092	-0.107872	-0.0545651	0.0719482	0.0405224	-0.0402246	-0.0626533	-0.061539	-0.00153174	0.102552	-0.0139784	0.00743185	0.0127469	-0.018961	-0.140101	0.0104153	0.0566777	0.0291985	-0.00620377	-0.00481316	0.0548217	-0.0132331	0.0205116	-0.0303247	0.0202534	-0.0384039	-0.00774043	0.0124066	0.00999352	-0.122583	-0.0104897	0.0177977	0.0328707	0.114406	-0.00846853	-0.0406887	-0.0463449	0.00845607	-0.0153819	-0.0135974	-0.0133183	-0.0489673	0.07072	-0.096232	0.0122664	-0.0267088	-0.0417731	0.0338442	-0.15391	-0.0515437
4.07732	-0.0972174	0.0393698	0.0270459	0.00145993	-0.0717676	0.0242377	-0.0497301	0.0834281	0.0677197	0.0657861	-0.0305096	-0.0951563	-0.114612	-0.0912974	-0.00768418	-0.0739028	-0.0719178	0.029222	0.0719871	0.0209536	0.0911518	-0.018286	0.0339081	0.00624861	-0.0652288	-0.0289516	0.0764637	0.0673748	0.0313502	0.0621303	0.0603484	-0.0393912	0.0679249	0.105275	0.0543909	-0.034684	0.0347513	0.000212717	-0.0441469	-0.0537468	-0.0166259	0.0706552	0.0232048	0.0434636	0.00520781	-0.0154211	0.00858226	-0.108266	0.0312704
4.08371	-0.0522025	0.0221156	-0.010617	-0.0268609	-0.0421451	0.00444805	-0.0143032	0.00281353	-0.00227932	0.179794	-0.0338909	-0.0919237	0.0103461	-0.0163465	0.0452341	-0.0644628	0.036897	-0.0418973	-0.0457264	0.0359556	-0.0639752	0.121751	-0.018679	0.104489	0.0610359	-0.0160705	0.0428478	0.0257451	0.0182232	0.03538	0.0549925	-0.0115351	-9.29707e-05	0.110955	-0.0126374	0.0408078	0.0142635	0.00830021	0.0200401	0.00990888	0.0363635	0.0308233	-0.031087	-0.00108265	-0.00823871	0.000695411	-0.0249455	0.00104603	0.0814896
4.09011	-0.0520257	-0.0726504	0.0418936	0.0193314	0.0937488	0.0613685	-0.0674078	0.0867443	0.0232064	0.179086	0.0276731	-0.00031788	0.0920856	-0.0836026	-0.0198618	0.0260726	0.0378338	0.0164619	0.00133053	-0.0288219	-0.0408923	0.0910144	0.0317798	-0.00507756	-0.0159507	-0.0272847	-0.0199177	-0.0179109	-0.0491261	0.0994857	0.106899	-0.0340864	0.0563943	0.0588031	-0.00696606	-0.0100302	0.053967	0.105587	0.0733131	0.0805401	-0.0220021	0.0433347	0.061226	0.062044	0.0559044	-0.00298823	0.0801518	-0.012513	0.000361887
4.0965	-0.106858	-0.0758791	0.0597467	-0.0432158	0.0453256	-0.14238	-0.139753	-0.0194768	-0.0638043	0.0149035	-0.0781705	-0.0752116	-0.07896	0.0687159	0.0115931	-0.00977886	-0.0517142	0.0493011	0.0336866	-0.102817	-0.0245938	0.0113844	-0.0432117	0.105988	0.0195032	-0.0893249	-0.182639	-0.0563856	-0.0499829	-0.044987	0.143789	-0.0504037	-0.0241544	0.0995463	-0.0480341	-0.0507588	-0.0235867	-0.0822861	0.054567	-0.0397958	-0.0491271	-0.0556018	-0.0348532	0.0344164	-0.122715	-0.0581374	-0.0990063	-0.0737793	-0.0537313
4.1029	-0.059155	0.00275161	0.109242	-0.0195936	-0.0463267	0.022287	-0.0231819	-0.00139616	0.0380792	0.096377	0.0656526	0.0451384	0.0124156	-0.105795	-0.112804	0.0415964	-0.0674555	0.0376571	0.0437286	0.0492618	0.0464935	0.0283833	-0.0843038	-0.0420372	-0.0524706	0.00811622	0.0386616	0.0368991	0.0924537	-0.00146499	0.0247929	-0.0110039	-0.0138142	0.00521393	-0.0226499	0.0539252	0.0374001	-0.0239118	0.0317146	-0.0851436	-0.00488795	0.0814735	-0.114427	-0.106016	-0.0456282	0.118992	-0.118791	-0.0837531	-0.115067
4.10929	-0.101949	0.103991	-0.0147942	0.0345366	0.047121	0.0209579	-0.0261287	-0.000566425	-0.0653948	0.0327555	0.0529909	0.00270654	0.0599863	0.0328232	-0.0747565	-0.00108116	-0.0280115	-0.0405135	-0.0318104	0.0235548	-0.000100194	0.147567	0.0211894	-0.051342	0.0202251	0.0342458	0.00358264	0.0371016	-0.10028	0.0150533	0.0541556	-0.0210083	-0.0131732	0.0804669	0.0789351	-0.0210397	0.00121717	0.0102067	0.0449103	0.122697	0.0458552	0.0474583	-0.0070653	0.0808787	0.043634	0.153399	0.0918644	0.127465	0.0309478
4.11569	-0.174663	-0.0907997	0.100453	0.038983	-0.136681	0.0120527	-0.0408604	0.0175861	-0.0151867	0.0368737	-0.021478	0.0162565	-0.112923	0.0287075	-0.0525841	-0.00441891	0.0323658	-0.00202584	-0.103195	0.0399683	0.0239924	0.0722621	0.0235129	0.0381966	0.066521	-0.0196802	-0.0220551	0.0139061	-0.00438325	-0.00178177	-0.0235254	0.0483999	0.0211157	0.0100378	-0.00858277	-0.0147182	0.0223742	0.010924	-0.0260908	-0.0480714	-0.0620393	-0.0139455	-0.0253362	-0.035545	-0.0354521	0.114741	0.0633414	0.00219351	-0.0039734
4.12208	-0.0571111	-0.0311892	0.0883648	0.0343303	0.0542938	0.0805327	0.00489417	0.0505749	0.0262049	-0.0195879	0.029459	0.0469972	-0.0726753	-0.112693	-0.0157626	-0.0285096	-0.0161677	0.0407416	-0.00641412	0.0597607	-0.010857	-0.00028151	-0.0678777	-0.0191893	-0.0984024	-0.00433321	0.0581728	0.0892729	0.00454321	0.0499977	0.0206901	-0.0403326	0.0523864	0.00354078	0.0534235	0.0925713	0.0382503	0.0698844	0.000352534	-0.0270388	0.0611512	0.00167366	-0.0641127	0.0156057	-0.0208087	-0.0334152	-0.00653625	0.120025	-0.0739103
4.12848	-0.0434478	0.00709111	0.028473	-0.0389758	0.0161775	0.0628006	0.00487013	0.00143335	0.0100293	0.0347129	-0.0798275	0.0142599	-0.0241763	-0.05803	0.0683704	-0.035168	0.0253836	-0.0020711	-0.00834938	0.0508638	-0.130875	0.0678087	0.044197	-0.0159877	-0.0214966	-0.0220771	0.0285717	-0.0531243	0.0427363	0.0424935	0.00326233	-0.00292424	0.018196	0.0562595	0.0855739	0.0372961	-0.0762602	0.0557539	-0.0510315	-0.0414232	0.0308053	-0.0140816	0.00374884	-0.0572012	-0.0796613	0.0418776	-0.0344123	0.0164953	-0.0444901
4.13487	-0.028287	0.100139	0.0851891	-0.0253214	0.102426	0.105528	-0.0408664	-0.000428136	0.05984	0.0343365	0.0942901	0.11391	-0.0269192	-0.0372429	-0.0329844	0.0864572	-0.0329697	0.0277703	0.049959	-0.0675141	-0.0139607	0.058154	0.109308	0.0105417	-0.00715279	0.064132	0.0530521	0.156578	-0.0707371	0.0447814	-0.0135734	0.0698442	0.0573029	0.000187716	0.130611	0.102579	0.0810577	0.122024	0.0698387	0.0590603	0.0534488	0.169995	0.0332193	0.051927	-0.00968184	0.0359967	0.121146	0.0217709	-0.0544308
4.14126	-0.0486936	-0.150674	-0.0224024	-0.131859	-0.0555859	0.00939838	-0.157439	-0.137707	-0.00834911	-0.0755449	-0.101998	-0.09543	-0.0165379	0.00231431	-0.0473334	-0.0140504	0.0351617	0.0123142	0.0339378	-0.0016461	0.0696382	-0.0404055	0.110771	-0.00678072	0.0455116	-0.101857	-0.126503	-0.0365814	0.0130548	0.0377911	0.013635	-0.0640081	-0.00904207	0.0682688	-0.0296643	-0.0828366	-0.0514231	-0.00544786	-0.0413042	-0.022244	-0.0456777	0.0031658	-0.0977036	-0.0230433	-0.0315721	-0.0908095	-0.0299095	-0.0383456	-0.0625013
4.14766	-0.173584	0.0909005	0.0691603	0.00299364	0.0502462	0.039937	0.0904316	0.146584	0.00411953	0.148419	-0.0316367	0.195131	-0.0589917	-0.0150987	-0.0745352	-0.0859092	-0.0485323	0.0590408	-0.066942	0.04928	0.142881	0.0924687	0.0400373	-0.0198009	0.10945	0.0278764	-0.0197462	0.0914679	0.0364353	0.0644182	0.0377189	-0.13033	0.0541367	0.105679	-0.0016989	-0.0278123	0.0777014	0.0664233	0.065803	0.0350862	0.0651246	0.0900608	0.00462399	0.0963581	0.055851	0.0734554	0.0292596	0.0468583	0.071782
4.15405	-0.0554532	-0.0242924	0.0225756	-0.0779122	-0.00802698	-0.14066	-0.0216751	0.0663819	-0.0866072	-0.00736779	-0.0538453	0.0201087	-0.0584592	-0.027251	0.0526224	0.161989	0.0596212	0.020753	-0.0224353	0.00934329	-0.0271332	0.0499636	0.0298548	0.0784648	0.0132154	-0.0254843	-0.0717217	0.0657349	0.115723	-0.0161425	-0.0376445	-0.0402041	0.0186011	-0.0189799	-0.00799083	-0.0116596	0.0114885	0.029388	-0.17296	-0.0632211	-0.0761658	-0.0575623	0.025265	0.0618957	-0.0518383	0.00839821	0.0143158	-0.0311429	-0.0368014
4.16045	-0.0481146	0.073982	-0.00616555	0.143563	-0.0953231	0.0533482	-0.129447	-0.0537102	0.0420739	-0.0766741	-0.0287998	-0.064827	0.0157023	-0.0131093	-0.0471048	-0.0584266	-0.0567545	0.044878	-0.03237	0.0788145	0.00993375	-0.068781	-0.0503693	0.0188528	-0.0642099	-0.00259732	-0.0845605	0.111581	-0.0451737	0.0655621	-0.00862093	0.044323	0.0258878	0.0512468	0.0368294	-0.0862978	0.106278	0.0428906	-0.0510315	-0.0316123	-0.0386145	-0.0729837	-0.09064	-0.0130746	0.063878	-0.0467749	-0.0707919	0.00848321	0.0400304
4.16684	-0.0296706	0.0699222	0.0641508	0.0132653	-0.12645	0.0685289	0.0269692	0.0438095	0.0124793	0.0415493	0.117029	0.0370241	0.0461393	-0.02426	0.041296	0.0365534	0.0374895	0.0461713	0.0378083	0.0298505	0.0230049	-0.0984927	0.00506491	0.0561945	0.0833811	0.0305492	0.0817245	0.0889304	0.0314059	0.0334758	0.067292	-0.0761276	-0.00183274	0.0369776	0.122947	0.0401039	-0.0149495	-0.00580652	0.0548061	0.0103284	-0.00287016	-0.0236847	0.0238767	0.0150628	0.00971817	-0.0826994	-0.0455411	-0.0207275	-0.00863124
4.17323	-0.0638707	0.0798879	0.0896784	0.0524195	0.00159023	0.0328549	0.0210749	0.0676956	0.034633	0.0449675	0.0661444	-0.0192987	0.0173267	-0.0285842	0.0419787	-0.0421671	-0.020781	-0.0219427	0.0840546	-0.00758164	-0.0560177	0.0692433	-0.0149447	0.107984	0.0181064	0.00311554	-0.000832255	0.0457518	0.0115906	0.0263624	-0.0739852	-0.0958547	-0.0096478	0.0216085	0.0793393	-0.0389715	-0.00520468	0.0182523	0.108975	0.0289867	0.0875972	-0.0503944	0.0584183	0.11572	-0.0109426	-0.00461005	-0.0129244	0.0143682	-0.0482947
4.17963	-0.140447	0.0393219	0.0595764	0.0209339	0.0374719	-0.0481476	-0.048245	-0.0883585	0.0737346	-0.110714	-0.0757055	0.082277	0.0248778	-0.13684	0.0400961	-0.0584266	0.00290709	0.00071921	0.0236098	-0.0306691	0.0184333	0.0943815	0.0300944	-0.017061	0.0372605	0.0635534	-0.108435	0.0437255	-0.0290621	-0.040538	0.00667422	-0.0196938	-0.0380094	0.102097	-0.0817854	-0.0369901	-0.0258187	0.0150843	-0.0335426	-0.054489	-0.0242595	0.0493555	-0.00449978	-0.0242933	0.0804674	-0.0705782	-0.0495197	-0.0349305	-0.068558
4.18602	-0.0708721	-0.0234532	-0.0510679	-0.0868278	-0.0541892	-0.0613489	-0.00398152	0.0519524	0.00444412	-0.0455867	-0.102142	-0.0233574	-0.0406901	-0.0215492	-0.0525504	0.03635	-0.0337549	0.0222312	0.0337957	0.0663928	-0.0140399	-0.042946	-0.0393091	-0.00562788	-0.0337489	0.00152209	0.0729262	0.0689524	-0.0452014	0.0312513	-0.0274178	0.0224141	-0.125933	0.00354078	0.0776079	0.0317544	0.0255494	0.0128905	0.0489459	0.0108863	-0.0754133	0.00918338	-0.108466	-0.024096	0.0683142	-0.104034	0.0189934	0.073705	-0.0345593
4.19241	-0.194684	0.0275821	-0.0299634	-0.0956346	0.0607101	0.0138718	-0.0851307	0.0249019	0.0501595	0.00404661	-0.0274385	-0.0380073	0.0200048	-0.0167738	0.0660937	-0.0395109	0.0194475	0.11757	0.0217023	0.0799834	-0.019943	0.0381875	0.0152824	0.0536046	0.0552204	-0.0406066	-0.0320878	-0.0936928	-0.0670891	-0.00419986	-0.077088	0.0558247	0.047748	0.0863297	-0.00845233	0.0664145	0.00738659	-0.0408754	0.114964	-0.0428478	-0.0635044	0.0422524	-0.0568147	0.00314503	-0.0416518	0.00874966	-0.0655195	0.00655607	0.0548721
4.1988	-0.0747344	-0.00838091	0.0133227	0.0119552	-0.0450463	-0.0181028	-0.0113752	-0.0199608	-0.0049622	0.0928083	-0.123586	-0.0191626	-0.110104	0.00149737	-0.0583785	-0.0202782	-0.0149833	0.114651	0.0140961	-0.0540958	-0.0161339	-0.00245406	0.100084	0.0927017	0.0101659	0.0437286	0.0177759	-0.0747085	-0.0773701	0.0288403	-0.0258429	0.0318132	0.0168718	0.00753485	-0.00324248	0.00913056	-0.0011576	-0.0925075	0.134645	-0.0697679	0.013982	-0.0274696	-0.0185514	0.111229	0.0268311	0.0204557	-0.090432	0.0290747	0.0130209
4.2052	-0.109062	-0.0456145	0.0733942	0.0432631	-0.079025	0.0781624	0.00042401	-0.00519369	0.0458447	0.0764476	0.0120692	0.0511888	0.0852572	-0.0498326	-0.0218646	-0.0700922	0.0858026	-0.0334095	0.0587709	0.062247	-0.0234874	-0.0537559	0.00575685	-0.0869532	0.00586142	-0.0480553	-0.0510589	-0.107968	0.0706489	0.0301074	0.0345219	0.0352847	0.097903	-0.0519307	0.0408267	0.044444	-0.0211904	0.0162497	-0.0764107	0.0347358	0.003749	-0.0346391	-0.0327019	-0.106016	-0.0474347	0.02151	0.00122755	0.0427695	0.0394103
4.21159	-0.0261943	0.0335278	-0.025266	-0.000142568	-0.071078	0.113417	0.0225764	0.0438123	0.0387877	0.11971	0.0606757	0.120235	-0.00188779	0.0237988	0.0259831	0.0633598	-0.00140363	-0.0476741	-0.0863591	-0.0546228	-0.000139827	0.0219167	0.0218194	0.136297	0.0274038	0.0379334	-0.00277252	0.0871453	0.0240546	0.0175946	0.135729	-0.0469149	0.0237994	0.040749	0.0532644	0.012969	0.0124483	0.0439247	0.0180284	0.103205	0.0637106	0.0422508	0.0321254	0.0196361	-0.00224221	0.0642025	0.00570056	-0.0175838	0.0522231
4.21798	-0.0823473	-0.0251316	0.035684	0.0688662	0.0312797	-0.0338269	-0.0393731	-0.0324516	0.0594102	-0.00314385	0.023876	-0.0863535	0.0308426	-0.0473305	-0.0544404	0.120485	-0.0247614	0.0236942	0.092837	0.000125442	0.00725328	-0.0179475	0.0324004	-0.0299221	0.0585668	-0.0719527	0.0491715	-0.0542243	-0.0565879	-0.000574492	0.0419677	-0.0279809	0.0635683	-0.0595276	-0.0411374	0.0360187	-0.00163422	0.0591788	-0.0394734	-0.0661626	0.0193293	-0.0492456	-0.0148086	0.0418351	-0.0719754	-0.00954016	0.115003	0.000434199	0.0181451
4.22437	-0.136326	0.00659568	0.00758604	0.0314635	-0.00679601	-0.00628007	-0.0172477	-0.0220989	0.0177858	-0.00850517	-0.00824824	-0.132018	0.0249919	0.0644293	0.0251245	0.0830296	0.0944241	0.0634903	0.00621475	-0.0207365	-0.0102705	0.0831427	-0.0356018	0.0876196	-0.00556091	0.023964	-0.0374571	-0.0121121	-0.0127296	0.0514513	0.0338482	0.0595408	-0.00183274	-0.0811778	0.0124127	-0.0015017	-0.00263229	0.0490354	0.0529877	-0.0154805	-0.0229255	-0.0938087	0.121639	0.0362503	0.0741609	-0.031202	-0.0321442	0.036006	0.0304916
4.23077	-0.0638219	0.0166093	-0.0328743	-0.0881724	0.000202221	0.0443648	-0.0393769	0.0863959	-0.0719492	-0.0673005	-0.00245459	-0.0346371	-0.0764833	-0.0286081	-0.0167339	0.080882	0.0151368	-0.0418445	-0.0117453	0.0112844	0.0962306	0.0752612	-0.0475935	0.0204399	0.0566842	-0.0621716	0.00526857	0.022995	0.00277423	0.0543692	-0.0494462	-0.019847	0.0576621	-0.0438012	0.0538563	0.0776748	-0.0579927	-0.00631454	-0.0137263	-0.0635485	-0.0229255	-0.0955682	-0.0543769	0.032245	-0.0421754	-0.0544857	-0.00813518	0.000707977	-0.0795057
4.23716	-0.0220576	0.00309536	0.0104307	0.0388225	-0.0620604	0.00577329	0.0284625	0.0731418	-0.0758935	0.0458567	0.022061	-0.0309898	-0.0365398	0.00710349	-0.0516802	0.0190193	-0.117917	0.0135057	0.0299511	0.0169957	-0.0552949	-0.0217043	0.0443921	0.0402727	0.0204276	0.023096	0.0208992	-0.0493804	-0.0708476	-0.0768727	0.0976031	-0.047288	-0.0119264	-0.00467004	-0.0189995	-0.0450674	-0.0373571	0.0419164	-0.0255296	0.0249341	-0.0792844	-0.038087	0.0817082	-0.0513369	-0.0063788	-0.0504824	-0.0770795	-0.013695	0.00417155
4.24355	-0.117464	-0.0857248	0.0796227	-0.0405611	-0.0589439	-0.0572377	-0.06006	0.0102676	0.0843979	0.0157398	-0.0364847	-0.0657236	0.00799909	0.0170201	0.027832	0.100905	-0.0232188	0.0903716	-0.0473551	0.0167686	-0.05753	0.0746039	-0.0745561	-0.0512442	0.10406	-0.0578965	-0.108067	-0.0291273	-0.0823166	-0.0329107	0.0544603	-0.0763598	0.0118532	0.0613603	-0.0423914	-0.0489291	0.0139728	0.0679055	-0.0915474	-0.0408884	-0.0515667	-0.0526286	-0.0915751	-0.039962	0.0218283	-0.0697469	0.0163051	-0.0383087	0.108573
4.24994	-0.0810266	0.0881753	0.0404476	0.0551889	0.150317	-0.00268752	0.00782068	0.0255852	0.153688	0.13693	0.00232616	-0.114552	-0.0894287	-0.151409	0.0444576	0.0320665	-0.0323361	0.103184	0.00781211	-0.086268	0.0465506	0.0797756	0.0440112	0.113901	-0.0212468	0.0536477	0.000153612	0.0537559	0.0187762	0.00190694	0.0333631	-0.00554085	-0.0361779	-0.0027335	0.0608261	0.147045	0.0833228	0.132084	0.0426225	0.0755101	-0.0124928	0.135641	0.040163	0.00492984	0.0843681	-0.0120729	0.0773408	0.0390509	-0.000243125
4.25633	-0.112829	-0.0514564	0.0450031	-0.142199	-0.06472	-0.0753073	-0.101403	0.0320102	-0.0500787	-0.0238342	-0.107309	-0.0100173	0.0247144	-0.0112907	-0.0747228	0.0947547	0.0401338	0.0733242	-0.0240657	0.0622653	0.0216559	0.0712466	0.0830544	0.0232072	0.0179449	-0.0146929	-0.0317763	0.02053	-0.131481	0.0165774	0.0619533	-0.0184905	0.0853053	-0.0592846	-0.00278099	0.0174062	0.0121577	-0.0315807	-0.0240024	0.00892687	0.0739724	0.0529363	0.0734596	0.0365297	0.062991	0.0557889	-0.0440128	-0.0964313	-0.0269551
4.26272	-0.0935482	-0.0379823	-0.0494706	0.0568258	-0.0327289	-0.0297366	0.00633488	0.010475	0.0745024	0.0555009	-0.00426967	-0.0346371	0.0634139	-0.0064161	-0.0993066	-0.0176458	-0.0168424	-0.0404041	-0.00198043	0.0597424	-0.0398033	-0.0113511	-0.0630436	-0.0150735	-0.0496573	-0.00563734	-0.00845331	0.0432869	-0.0371041	-0.0762356	0.0254195	0.0129039	0.120482	-0.0122128	0.0829611	-0.0385204	0.0268929	-0.0150594	0.0448918	-0.021806	-0.0106459	0.0346794	0.112009	0.0517377	0.0861109	-0.0699948	-0.00635041	-0.0390883	0.0554077
4.26911	-0.140833	0.0489358	-0.107935	0.0032172	0.0106661	0.0703766	0.165722	0.0196577	0.0100248	0.189619	0.0922409	0.029459	0.0321894	-0.022062	0.0193112	0.017853	-0.0226679	-0.0319578	0.112507	-0.0260329	0.0894018	0.0273069	0.0321164	0.0172292	0.060314	-0.0203323	-0.011005	0.0112909	-0.0975441	-0.00248221	0.0118026	-0.0845976	-0.022256	0.016346	0.0232939	-0.0358117	0.0573946	-0.0375162	0.104178	0.0926378	-0.00784683	0.0598352	0.0224729	0.0593788	0.138187	-0.00490573	0.0362946	0.00648941	-0.0518612
4.2755	-0.0222669	-0.0602392	-0.0270147	-0.0839381	-0.0146178	-0.102282	-0.0600728	-0.0128552	-0.127464	-0.0681062	-0.073179	-0.08587	-0.0295213	0.0391984	-0.0256225	0.0382824	-0.0664776	-0.010427	-0.046598	0.0431357	0.0493547	-0.0266556	-0.100304	0.0198896	-0.023696	-0.0812753	-0.0439465	0.0218325	-0.0389836	-0.0251566	-0.0329968	-0.0796905	0.0571127	-0.0454608	0.0117348	0.0119151	0.0428786	-0.0445515	-0.0591089	0.00631278	-0.00764709	0.0228452	0.0182614	0.0495583	-0.077395	0.0363243	-0.00100721	-0.0336449	-0.0427937
4.28189	0.0286868	0.0335838	0.0434436	-5.08519e-05	0.0228177	-0.0612212	-0.0807567	0.0656877	-0.0142085	0.0355186	-0.0390493	-0.0193035	0.00501669	0.0471256	0.07793	-0.0145827	0.0450782	0.012186	0.0621373	-0.160469	0.0980028	0.0229833	0.078025	-0.0508191	0.0109215	-0.0675306	0.033801	0.0132835	0.0174769	0.107803	0.0491388	-0.00573605	0.00819405	-0.00886647	-0.012087	0.110227	0.0448582	-0.043093	0.00690274	-0.0431659	0.0384101	0.0358266	-0.0140767	-0.019712	-0.0466649	-0.0170827	-0.00657716	0.0664701	0.0204021
4.28829	-0.151906	0.0801757	0.0857188	0.0897076	0.030331	0.133182	-0.0379324	-0.0274149	-0.0407821	0.0825007	0.0423784	0.0682468	0.0447812	-0.0743218	0.00863376	-0.00931261	0.0284689	-0.0490617	0.0232737	-0.00910793	0.0582775	-0.0117997	0.105467	9.32265e-05	-0.0122265	0.023096	-0.0347596	0.0805889	-0.0137794	-0.0561658	0.00524075	0.0121034	0.0332204	0.0378006	0.0683879	-0.0492285	0.0150971	0.0187185	0.0301353	-0.0642217	0.0783276	-0.0391693	-0.020635	0.0555377	-0.00337536	0.048997	0.0417828	0.0684294	-0.0377389
4.29468	0.0307308	-0.0930854	0.0152037	-0.0388955	-0.0384467	-0.086842	-0.0408829	-0.0917411	-0.0773105	-0.0085723	-0.0912187	0.0129535	0.0246115	-0.00911667	0.123299	0.0174462	-0.0351181	0.000681494	-0.0559141	-0.0581868	0.0913325	0.122708	-0.00552546	-0.041869	-0.00876567	-0.0636182	-0.03768	-0.0977066	0.00711336	-0.104387	-0.072024	-0.046065	0.014963	-0.00133732	-0.100789	-0.0373168	-0.0896901	-0.0167271	-0.0144285	0.0509874	0.0147744	-0.0873211	-0.0565048	-0.0210281	-0.0266346	-0.0821081	-0.0388444	-0.0319892	-0.110712
4.30107	-0.0654635	0.0747092	-0.0687129	0.083739	0.0672921	0.117791	0.026973	0.129602	-0.0122386	0.0927106	0.0791019	-0.00210953	-0.0715567	-0.134324	0.00322919	0.0465733	0.00874653	0.124406	0.08192	-0.0076938	-0.0673039	-0.00501436	0.101742	0.0687987	0.0295424	0.0978059	0.0828504	0.0816215	-0.087374	-0.021658	0.00794004	0.0757297	0.011237	-0.0550407	0.0700046	0.0735856	0.0813101	-0.0186879	-0.0314789	0.0045608	0.0125968	0.0751854	0.0103982	0.0816188	0.0432381	-0.0409737	-0.0117269	0.0223803	0.174081
4.30746	-0.0869816	0.0389862	0.0494356	0.0822167	-0.023004	0.085113	-0.120597	-0.0247237	0.0598445	0.0303384	0.0194818	0.0193514	-0.121262	-0.0547688	0.0408535	-0.0585705	0.0570874	-0.0364449	-0.0610218	0.0655084	0.0441523	0.0149325	0.101556	0.099603	-0.0294035	-0.0534789	0.00260254	0.061306	0.0765908	-0.00787452	0.120018	0.153413	0.0733027	-0.00966913	0.0801634	0.0449942	0.0206903	0.0362977	0.0335454	0.0487053	0.0744741	0.0549632	-0.048113	0.0809939	-0.00118468	0.0718336	0.105823	0.0728932	0.0523769
4.31385	0.00597821	-0.0126725	-0.0734008	0.0314979	-0.0188894	-0.00791804	-0.0275859	-0.0195487	-0.0223534	-0.028811	-0.0893656	-0.0145563	-0.0313738	-0.0669689	-0.0309743	-0.0149539	-0.0671112	-0.0475609	-0.0189581	-0.116536	0.0255443	0.0206612	0.0956842	0.00375646	0.049175	-0.0181602	-0.0303447	-0.0525692	-0.0272103	-0.00216191	-0.0102303	-0.0272175	0.00319643	0.0400809	-0.0536165	0.0219212	-0.0439434	0.0210018	-0.00697668	-0.109989	0.00978008	0.0436718	-0.0632975	-0.00531832	-0.0153253	0.0632199	0.0163572	-0.0239747	-0.079972
4.32023	-0.026757	0.00275969	0.112238	0.0402129	-0.000263374	-0.0395838	-0.0039943	-0.0547447	0.0885526	0.0793084	-0.00517721	-0.038009	-0.118774	-0.0635369	0.0492806	0.0224231	-0.0513831	-0.0618746	0.00290019	-0.00505608	-0.0590422	-0.0958321	0.0649429	-0.0378602	0.0887108	-0.036979	-0.0496787	0.0799765	-0.0778398	0.0103509	0.0296166	0.0159356	0.0113038	-0.00695705	0.014319	-0.0251522	-0.0396272	0.0067219	0.0106992	0.0028042	0.0024549	0.106022	0.0298386	0.00691196	-0.0155715	0.00158247	-0.0703718	0.060553	0.03507
4.32662	-0.0396971	0.0876799	0.107881	-0.00889199	-0.0463179	0.0395748	0.0948702	0.0196523	0.0711659	0.00771304	-0.0563864	-0.0171004	-0.0717737	-0.0378035	0.0319313	0.0102675	-0.0244171	-0.037874	-0.0584957	0.0216319	0.0280393	-0.038103	0.0147237	0.0553964	0.0320724	-0.0117174	0.052352	0.0349791	0.0393646	-0.0315133	0.0637558	-0.0764636	-0.0397597	0.00711656	-0.00832189	0.042412	-0.0010862	-0.0366733	0.00445257	0.0421678	-0.0143173	-0.0480968	-0.052822	0.0619779	0.0687947	0.112169	0.099156	0.0585913	0.020789
4.33301	-0.150843	-0.0634679	-0.0941648	-0.0898437	-0.0476565	0.00384735	-0.127947	-0.0421875	-0.0759484	-0.0601324	-0.141921	-0.0680612	0.0205261	0.0476862	-0.0257836	0.0192108	-0.00877179	0.050617	-0.0207253	-0.0177596	-0.0395211	0.0165561	0.00411586	-0.0381966	0.0397097	-0.0293745	-0.0654237	0.0538571	0.0386739	-0.00139812	0.052821	0.0589849	-0.0924187	0.0319243	0.0521536	-0.00340927	-0.154445	0.0101649	-0.0512768	-0.038929	-0.0191342	-0.0956378	0.0249185	0.00279947	0.0433982	0.0975943	-0.0267823	-0.0761778	-0.0727546
4.3394	-0.0163281	0.0922432	0.0645102	-0.00320426	0.0338054	-0.0570318	-0.0482766	-0.0225192	-0.0214803	-0.00763838	-0.0649262	0.0970598	-0.0320585	0.0176082	0.0242954	0.0372231	0.0306034	-0.0990048	0.08074	0.0121533	0.0182304	-0.0413108	-0.0683475	-0.0273843	0.0516043	0.0902749	0.148962	0.00234212	-0.0226778	0.00699302	-0.0072391	-0.0531612	-0.0106796	0.0411876	0.103049	-0.0112358	0.0690094	-0.0314313	0.0247013	0.00630353	0.0561745	0.0900608	-0.00159321	0.0540323	0.0912412	0.0616459	0.00648893	-0.0344544	0.0848179
4.34579	-0.0230877	-0.00181167	0.0853972	-0.0358969	0.0368812	0.0618624	0.0978185	-0.116797	-0.0415455	0.0859495	-0.0217883	0.066524	0.113804	-0.0693002	0.0998811	-0.0113586	0.0618113	0.0133246	-0.0543149	0.0279641	0.0215323	0.0616412	0.0469203	0.0133364	0.0381713	0.0780369	0.0742749	0.0632935	0.015211	0.0408533	0.104886	-0.0281712	-0.0935174	0.026837	-0.031698	0.0571588	0.0574494	0.0464173	-0.0423162	0.13231	0.0317176	-0.0109027	0.0739727	-0.00861652	0.0326244	-0.0105228	0.117361	0.0128803	0.00478658
4.35218	-0.107293	-0.0262984	0.0130673	0.0150684	-0.0651856	-0.0911382	-0.00251301	0.0256625	0.002369	-0.0483721	5.73128e-05	-0.0449528	0.0348295	0.0217101	-0.0298228	0.0677806	-0.0743556	-0.053349	-0.033633	0.0440593	0.0340042	0.0119334	-0.061128	-0.0176817	0.00636721	0.0214247	-0.0695014	-0.0739847	-0.164008	0.0531091	0.0144075	0.0583005	-0.108788	0.0461935	-0.0467484	0.0799303	0.116073	0.0160347	0.0105643	-0.0786014	-0.00994452	0.0697738	-0.0641049	-0.0667423	0.0233145	-0.0480293	0.000725542	0.0149753	-0.0580073
4.35857	-0.14492	-0.0900165	-0.0025737	-0.046438	0.00921109	0.00749332	-0.0571298	-0.0294174	0.0272425	-0.0421603	-0.0633453	-0.0483231	-0.021129	0.0100843	0.108496	0.053896	0.121624	-0.0433528	0.0273418	0.0536346	0.0487064	0.0228436	0.044135	0.113449	0.00333141	0.0464838	0.107725	-0.0135495	0.0648455	-0.0299154	0.0549109	-0.0622365	-0.0194033	0.00461363	0.0877094	-0.138991	-0.006965	0.0242773	0.0361888	0.0576264	-0.0284038	0.0300084	0.0515058	0.0295387	0.0152979	-0.096986	-0.00979722	-0.000170486	-0.0421686
4.36496	-0.00200446	-0.0532945	0.14699	-0.0106722	-0.0523938	0.0606362	-0.0158115	-0.055649	0.0421198	0.168733	-0.0152452	0.0491266	0.00608171	0.0578729	0.0327488	0.036601	0.0386051	0.0447686	-0.010316	0.110102	-0.0133964	0.0359558	-0.0842594	0.0270843	-0.00850227	0.0118818	0.0400161	0.0735213	-0.0425483	0.050061	0.00839066	0.00402374	0.0821391	0.0584458	0.119962	0.0666886	-0.0852594	0.0207325	0.13206	0.0234127	-0.023547	0.0851904	0.00487394	0.060201	0.0735083	-0.00401071	-0.0258899	-0.0115977	-0.00329903
4.37134	-0.0575134	0.0854501	0.0604182	-0.049557	-0.101757	-0.0147161	-0.104343	0.0907357	-0.0807612	-0.0357227	-0.00933728	-0.00231445	-0.000529716	0.00793416	0.137366	-0.0200867	0.00125456	-0.0177422	0.0790854	0.00546103	-0.0363207	0.0170048	0.0247905	0.0143028	-0.0363797	0.032363	0.032115	-0.0345162	-0.0304163	-0.0599707	0.0281704	-0.148261	-0.00474188	-0.0490094	0.0482008	-0.0655329	0.0263665	0.0779776	-0.0172007	-0.0477579	0.0381992	0.110484	-0.0195021	-0.0781913	0.00993175	-0.117793	-0.0204947	0.00405399	-0.00149824
4.37773	-0.0588807	0.0174963	0.110509	-0.0209897	-0.060556	0.104199	0.0166633	0.0360098	-0.0301189	-0.0316798	-0.0379076	0.0100667	0.0138498	-0.0668082	-0.0375862	-0.0209241	0.0437282	-0.0121088	0.00817592	-0.0172691	-0.131924	-0.0222218	-0.0984238	-0.0141959	0.0492023	-0.0337187	-0.0451553	-0.00867693	-0.00117682	-0.094021	0.0677426	-0.0314772	0.0459414	-0.00336093	-0.0245404	0.0269127	0.0409921	0.140195	-0.0348184	0.0861878	0.0588937	-0.0587823	-0.0316757	0.0378378	0.0627449	-0.0501947	0.0454937	-0.118476	-0.0194201
4.38412	0.070951	0.083612	-0.0313715	0.0941425	-0.00900759	-0.0342712	0.00043904	-0.0701395	0.0139601	0.00573334	-0.0257669	-0.0466708	0.0180001	-0.0121077	-0.0101895	0.0804448	0.0255074	0.0208285	0.0084289	0.00578196	0.0839172	-0.0341081	0.0321258	-0.0269683	0.0176951	0.0171629	0.0031369	0.141719	0.00694804	-0.0210842	0.0646698	-0.057836	0.128184	0.104634	-0.00902846	0.0397792	0.104573	-0.0558907	-0.0175872	-0.0672552	-0.00866156	-0.0614881	-0.0183326	-0.105457	0.00361488	0.00528204	0.0178743	0.145589	-0.0140679
4.39051	0.00784539	-0.016948	-0.0312297	-0.0374937	0.0113645	-0.030835	0.00927716	-0.0259737	-0.0274404	-0.0544028	-0.0386482	0.0182482	-0.0259415	-0.0531929	0.0288971	0.0347465	-0.0971347	-0.0263696	0.0445983	-0.0310266	-0.00982981	-0.0682929	0.0255537	-0.0733123	-0.113569	-0.0361066	0.0803815	0.116526	0.0577709	0.0552808	0.113409	0.0146211	0.0370381	0.0661434	0.0136697	0.0172059	0.00123876	0.0498421	-0.0231377	0.044224	0.122778	0.0636898	-0.0225285	0.130014	0.0678544	0.0223174	0.035577	-0.00872539	0.0702194
4.3969	-0.0140912	0.0538988	-0.0101063	0.0523221	0.0542268	0.068607	0.00191807	0.0750751	0.129949	0.0670964	0.112119	0.140731	-0.0284675	-0.0343099	0.0164309	-0.0175441	0.0411528	0.0490295	0.00261951	0.012002	0.0436323	0.0848765	0.064189	0.0410187	-0.00372557	0.0555215	0.00574577	0.209777	-0.0548737	-0.0104792	-0.010505	-0.135519	0.00187226	-0.0065252	0.078604	0.0859504	0.0153163	0.0128068	0.0147869	0.0035649	-0.0321551	0.0459709	0.158558	0.0700055	0.0655881	0.0414863	0.00994683	0.0779663	0.0637858
4.40328	-0.105409	-0.0326438	0.122814	-0.0625579	0.0531968	0.0123902	-0.0482638	-0.078285	-0.0655504	0.0296608	-0.0120688	0.0533198	-0.0549443	0.0221237	-0.0928633	-0.0317879	0.0698541	0.00359627	-0.0237851	-0.00933495	0.0154929	0.00656296	-0.044294	0.0346677	0.0157317	0.0561091	-0.0442323	-0.0064819	0.00609118	0.00400122	0.0187162	-0.00212369	0.0599865	-0.0237902	0.0992814	0.00549443	0.0179269	0.030464	0.0260415	-0.0258447	0.060421	-0.000353301	0.0374986	0.0624797	0.00697131	0.0074076	-0.0531301	0.0343134	0.0564941
4.40967	-0.123821	0.0258477	0.0762011	-0.040263	-0.0677376	-0.0470035	-0.0275852	-0.034728	-0.148626	-0.00297091	0.010904	-0.093576	-0.0463507	0.019707	-0.00548655	0.00146145	0.0503251	-0.0346274	-0.0772664	-0.0447293	-0.0115798	-0.00566181	-0.053864	0.0335761	-0.0434639	-0.0813576	-0.0209549	0.0248863	0.00446033	0.00730628	0.121919	0.0920718	-0.00994014	-0.0139266	0.0764241	-0.00162812	-0.0194683	0.0245522	-0.0283018	-0.0187632	-0.0503525	-0.0307166	-0.0249064	0.00798969	-0.0108684	0.0205354	-0.0990063	0.00530503	0.0446138
4.41606	-0.177286	0.0473296	-0.00711027	-0.0421407	-0.0139688	0.023534	0.0565002	-0.0924326	-0.0358551	0.0931623	-0.0300412	-0.0149678	-0.087462	0.0692185	0.0206839	-0.00195423	-0.0721933	-0.0106947	0.0412891	0.00932505	-0.02496	0.000584434	-0.0510788	0.00419073	0.0129184	0.0729805	-0.0602516	-0.0324275	0.0531551	0.0668891	0.05525	-0.00929899	0.0380136	-0.109136	0.0842309	0.00173188	-0.0195397	-0.0523459	-0.0463703	-0.11501	-0.084472	-0.017395	-0.0150951	-0.0439262	-0.057995	-0.0523442	-0.123982	-0.0401025	-0.0510974
4.42244	0.00910103	-0.0080931	-0.0223079	0.103098	-0.0148012	-0.0169053	0.0136797	0.0146156	0.0182794	-0.0203855	0.0564249	0.072576	-0.00912336	0.111709	0.0681829	0.0420269	0.0530382	0.0819328	-0.178148	-0.0855714	-0.108396	-0.0433141	-0.00127693	0.0962854	0.0162785	-0.0688348	0.043948	0.0564958	-0.0541554	0.0740729	0.0877626	-0.0428998	0.103989	0.0115086	0.001159	-0.0215666	0.0170385	-0.0284545	0.0639017	-0.0120043	-0.00822865	-0.0545227	-0.0713273	-0.0250996	0.00993175	0.0452257	0.0303156	-0.0975145	-0.0845655
4.42883	-0.0179373	0.0502226	0.055579	0.08062	0.0228584	0.0599899	-0.0202479	0.0390467	0.0477004	0.0198274	0.0892079	0.0170794	-0.025192	-0.0711701	0.0564551	0.000342699	-0.0168285	0.125997	0.0247066	-0.00107719	-0.134543	0.0788586	0.0360283	0.020033	0.00785836	0.0513287	-0.0770338	0.0214563	-0.0285921	-0.0155652	-0.00670689	-0.0106431	-0.0237035	-0.0782363	-0.0995317	0.0491846	0.10125	-0.0441091	-0.0113343	-0.0762087	-0.0870202	0.000455261	0.0260125	-0.00876477	-0.0984947	0.00497042	0.0260284	-0.00257138	0.0265332
4.43522	-0.0766015	-0.0507851	0.0377637	-0.00145845	0.0293503	-0.0822579	0.00929219	0.0637625	-0.050353	0.0559302	-0.011978	0.0263641	-0.0369315	-0.108567	0.0253605	0.0494989	0.0562612	0.0450402	-0.0680352	-0.0182683	-0.0245938	0.0358161	0.00719322	0.0164584	-0.029903	0.0507545	0.00383697	-0.0796536	0.00534526	-0.0346283	0.0152743	-0.0252803	0.0138853	0.0418489	0.00286169	-0.00687041	-0.0639047	0.0445345	-0.0252076	-0.013535	0.0120264	0.0377206	0.0047151	-0.0438521	-0.0670379	0.0131203	0.0183056	0.084187	-0.0482203
4.4416	-0.129197	0.0752606	0.0237378	-0.0479717	-0.0147342	0.0604055	-0.119092	0.102822	-0.0751257	0.0389144	-0.0614014	-0.0979774	0.0193314	-0.0511659	-0.0245047	-0.00718871	0.0636154	-0.0530812	-0.135802	-0.0467279	0.00254064	-0.0271239	0.0294913	0.0183207	0.08863	0.0165798	0.0367528	-0.011012	0.0530169	0.02852	0.0762184	-0.0372095	0.00988796	-0.0623007	-0.119388	-0.0313978	-0.0707052	0.0123168	-0.0437084	-0.0181039	-0.0229654	0.00634311	-0.0163557	0.0434636	-0.0569582	-0.0268633	-0.041161	0.0239027	-0.0593268
4.44799	0.0663795	-0.00815712	0.0569777	-0.0238966	0.00159901	0.0119211	0.0446853	0.0556143	0.0264836	0.0622397	0.101998	0.0115109	0.0113619	-0.111472	0.00590726	0.0247742	-0.0326943	0.00778551	-0.00433852	-0.0851384	-0.00416926	0.0935845	0.00239544	-0.0488499	0.0632627	0.0695689	0.0451568	0.0657248	-0.0282605	-0.0973226	-0.0518281	-0.0794459	-0.0958208	0.038644	-0.00943263	-0.102023	0.0222314	0.1242	0.0716112	0.0264694	-0.00730522	0.0303486	-0.13977	0.000776294	-0.00566243	0.0567715	0.0895665	0.0711708	0.0353825
4.45438	-0.110769	0.0338635	-0.0327892	0.0927578	-0.0159388	-0.125067	0.00927942	-0.0860157	0.0122644	0.0327332	-0.00112249	0.0505741	0.0557599	0.028622	0.00966516	0.0366789	-0.0100251	-0.0461356	-0.0788969	0.0107757	0.0252003	0.0603561	0.0289501	0.0894818	0.137611	0.0144767	-0.0537622	0.0707762	0.0628555	0.129337	0.0589321	-0.0356208	0.0524638	-0.0719416	0.0261518	-0.0102051	0.00167219	0.00680562	0.0596084	-0.0308608	-0.000703722	0.0755905	-0.0732287	0.0522395	0.0033479	-0.0191605	0.0874434	-0.06803	-0.0384384
4.46076	-0.0563066	0.0201096	0.0165173	0.0148735	0.0625549	-0.00958854	-0.0261264	0.00412999	0.0646025	0.1589	0.00697808	0.0465137	0.0332052	0.0252515	-0.0962725	0.074427	0.0636293	-0.0104873	-0.106788	0.0160538	-0.0355535	-0.0147989	-0.0601614	-0.0734192	0.0288068	-0.0979309	0.0107207	-0.0029118	-0.0168468	0.0038745	0.0612324	-0.0348993	-0.0387947	0.128018	-0.0195341	0.0746142	0.0246942	0.0357059	-0.0134748	-0.0197452	0.0260395	0.0421163	-0.0275475	-0.0651958	-0.0400485	0.0495804	-0.0916627	-0.00747435	-0.0146879
4.46715	-0.0707907	-0.0941962	0.0166687	0.00127077	-0.0381557	-0.0860602	-0.11024	-0.0767693	0.0415165	0.0390874	-0.0991086	-0.00382747	0.0843823	-0.0440454	-0.0403728	-0.00172705	-0.028177	0.0704623	-0.0608242	-0.0389059	-0.0493918	-0.0183057	-0.0694474	0.0178773	-0.0359075	-0.0258293	-0.014294	-0.0526029	-0.0199147	-0.0211546	0.00319795	-0.0693254	-0.0083905	-0.0475387	-0.015941	0.00118165	-0.125885	-0.0471277	-0.0230671	0.0448925	-0.061167	-0.0504656	0.0249785	-0.0377906	-0.0772348	-0.00611237	-0.0412019	-0.0580586	-0.0706613
4.47353	-0.100468	0.0626816	0.0796038	-0.0404006	-0.0534908	0.0321265	-0.0881241	0.0196496	-0.0056248	0.0170419	0.00592711	-0.0677186	-0.147484	0.0189002	-0.0399977	0.0870793	-0.115011	0.00223128	-0.0300986	-0.111863	0.0800907	-0.0929923	0.0172869	-0.0577021	0.0437172	-0.123408	-0.0145169	-0.0396689	-0.0299462	0.0471396	0.0427874	-0.00514305	-0.071041	-0.0256996	0.0487196	-0.094097	-0.0117195	0.0234525	-0.0539969	-0.0116816	-0.00471702	0.0235873	0.00716073	-0.0398468	-0.0546815	-0.046535	-0.0541154	0.0620064	-0.0119796
4.47992	-0.0312471	0.0792166	0.0284257	0.0883401	0.00476486	0.010777	0.0682852	0.00598605	-0.0336748	0.0503736	-0.0105552	-0.100451	0.00110586	-0.0230396	0.0804353	0.0994027	0.0739999	-0.0761467	0.015108	0.106199	-0.0795508	-0.0251305	0.0966952	0.0252129	0.0298258	0.0889017	0.0414477	0.0537845	0.00481991	-0.0689954	0.0450233	0.0802464	-0.0344382	0.0126153	0.0259641	-0.0369395	-0.0748453	-0.057313	-0.0225642	-0.00241472	-0.0239688	-0.0116448	-0.0126573	-0.0431941	0.0468081	-0.0157805	0.00179266	0.0328624	0.00649295
4.4863	-0.0983917	0.0179358	0.00908878	-0.0180083	-0.00942376	-0.0173744	-0.0984683	-0.036119	0.0292124	-0.0835105	-0.16211	-0.0785819	-0.0387235	-0.0451187	0.04289	-0.0250041	0.015977	-0.0418973	0.01205	-0.00648845	0.0217573	0.0250752	-0.0470429	0.0555647	-0.0106209	0.0278853	-0.064495	0.000388368	-0.0711796	-0.033421	0.0372556	0.0607812	0.0846537	0.0718649	-0.0760123	-0.0305462	-0.0366496	-0.046243	-0.0189671	0.0205727	0.0289696	0.100813	0.0332583	-0.0566914	-0.0578882	-0.0514651	0.0671044	0.0224815	-0.0493016
4.49269	-0.0235388	0.0223393	0.0198349	0.00304523	0.128632	-0.102311	0.0299175	0.0317282	0.169814	0.0633241	0.125788	-0.0257671	-0.00221888	0.100643	-0.0116223	0.0650227	-0.0596603	0.00212945	-0.0253011	0.00557589	-0.0766278	-0.000769566	-0.0434688	0.0875492	0.0620685	-0.00867737	0.0315492	0.0408506	0.00247078	-0.0414778	-0.0308125	0.0433149	-0.0174734	0.00673897	-0.0563726	0.0904908	0.0076058	0.0266024	0.0370781	0.0158978	-0.0149212	0.0816761	-0.0433206	0.102535	0.0362478	0.0870471	0.00365924	-0.00761243	-0.030214
4.49907	0.0494004	0.00581245	-0.00747913	-0.0749537	0.00280363	0.0617842	-0.00103398	-0.0185806	-0.0584979	-0.0729324	-0.0242913	0.0445187	0.00288233	0.0550015	-0.144716	0.0426491	0.0262099	0.0746892	-0.0132613	0.00568805	-0.0526144	-0.0147792	0.0155934	0.0177	0.0867475	0.00435069	0.0759923	-0.0672595	0.0686036	-0.0524138	-0.0162427	-0.00489843	-0.0293632	-0.057807	0.0476948	0.0456496	-0.055975	-0.00979936	-0.0273665	0.104509	0.0552047	-0.0462724	-0.0173897	-0.0246799	0.0263609	-0.0129839	-0.0500737	0.00956641	-0.0115827
4.50546	-0.135924	-0.020784	0.020354	-0.0463807	0.0101511	0.109071	-0.0143317	0.081774	0.00843879	0.0177195	0.0604181	-0.0107041	0.017707	-0.0492858	0.0630522	0.0979907	-0.0391534	0.0390371	-0.0243741	-0.0309901	-0.0108792	-0.0864864	-0.108172	0.0545801	-0.0396925	-0.0338054	-0.0213807	0.00964593	-0.0113754	0.0147964	0.0716351	-0.0697652	-0.064529	-0.0301188	-0.0237478	-0.0389715	0.0640523	0.0449826	0.0414296	0.00730405	0.0231717	-0.0301089	0.0267522	0.00710927	-0.00544885	-0.0110584	0.0156284	-0.123007	0.0235817
4.51184	3.94613e-05	-0.0336987	-0.0148604	0.044814	0.0272815	0.0298878	-0.104348	-0.0600607	0.016314	-0.0421603	-0.0370908	-0.0960497	-0.0590073	-0.0607646	-0.00117343	-0.126337	0.0474053	-0.111584	-0.0255228	-0.0277497	-0.0147232	-0.0286983	0.0473362	-0.0274299	0.0248937	-0.0711582	-0.0337481	0.0139399	0.0434546	-0.000965172	-0.0209376	-0.0432902	-0.0741402	-0.0366361	-0.074526	-0.100117	-0.0618538	-0.0123576	-0.0114631	-0.0318382	0.0176645	-0.048975	-0.0960887	-0.151311	-0.0198149	0.0232841	-0.0761761	-0.103397	-0.0196433
4.51823	-0.104749	-0.0909675	-0.0610479	-0.033139	0.00487247	-0.0710645	0.0845207	0.0577497	-0.0587217	-0.0729548	-0.118041	-0.0661367	0.0473832	-0.0041703	-0.0146638	-0.129173	0.127616	0.115911	-0.0421089	0.0301505	0.0854912	-0.0258783	0.0810674	0.01511	0.029873	-0.0104088	-0.0471212	0.0441456	-0.0718146	-0.00755774	-0.023946	0.0294906	-0.0317545	0.0172165	-0.0158105	-0.0299939	0.0116147	0.00122876	-0.0738838	-0.0363149	-0.0446456	-0.0906345	-0.0493502	-0.000383547	-0.0671981	-0.0852481	0.0515137	3.18701e-05	0.0179019
4.52461	-0.0764877	0.0690271	0.0644346	0.0537698	0.0638935	0.0514718	0.0919309	0.0408417	0.0865827	0.0228997	0.109941	-0.0307865	-0.0125354	0.00390392	0.0185948	-0.0813629	0.0406847	0.0519028	0.00772719	-0.00639182	0.040145	-0.0681335	-0.0593981	0.0495866	0.034083	0.00928237	0.0388074	0.0984394	-0.0422164	-0.0685484	-0.00366851	-0.0675167	0.0290435	0.0147135	0.0493402	-0.0460961	0.0715104	0.0731	0.0587191	0.0229701	0.0324989	0.129959	0.0241111	0.074134	0.00195817	0.110283	0.0922845	0.246955	0.0954481
4.53099	0.0225388	-0.0737214	-0.0930782	0.0224217	-0.0891891	0.0340276	0.0255217	0.0333904	0.00482803	0.0780286	-0.134614	-0.0309914	-0.0287605	-0.0820166	0.0507735	-0.0306692	0.0659154	-0.0177346	-0.0273195	-0.000852886	0.00314459	-0.0296941	-0.0330561	-0.041985	-0.116099	-0.0133799	0.0671054	-0.00703193	-0.047219	-0.0102292	-0.00526068	-0.107883	-0.0168323	-0.0593185	0.0107259	-0.0267331	-0.0471734	-0.0625492	-0.0316598	-0.0482973	-0.032366	-0.019289	-0.0508973	-0.108508	-0.0850378	-0.108468	-0.0371712	-0.0626878	0.0498173
4.53738	0.0344977	0.0372519	-0.0116279	0.0149939	0.00744203	0.0416571	-0.00695011	0.0411875	-0.0195104	0.0686244	0.0591329	0.0823443	-0.0107364	-0.0118991	-0.0339484	0.0483564	0.0183598	0.0419255	-0.0769321	0.036107	-0.0575918	-0.0456657	0.0331193	0.0571087	-0.0536984	0.0459007	0.0242968	0.0817902	0.00592542	0.0935127	-0.0419233	-0.000431172	-0.0118806	-0.00234234	0.0633658	-0.0127388	0.0104738	0.00663818	0.0172618	0.0517435	0.0670913	0.130162	0.0586449	-0.024129	0.000408245	-0.0811732	0.01252	0.087533	0.106391
4.54376	-0.111718	-0.0829039	-0.00136415	-0.0643725	-0.101565	0.0555373	-0.0689387	-0.0844972	-0.121613	0.0693101	-0.0836246	-0.105818	-0.0323896	0.0137214	-0.00674655	0.119557	-0.0263729	-0.00349643	0.0248452	0.0127742	0.0964113	0.0695917	0.0418021	0.0242987	-0.050332	0.0398941	-0.0290788	-0.0347575	-0.0523593	-0.0248363	-0.0288341	0.0276202	0.0267295	-0.0128605	-0.0935896	-0.12096	-0.0693833	-0.0639239	-0.0739359	-0.0692378	-0.0773688	-0.115993	-0.0584062	-0.0777306	0.0659945	-0.0801985	-0.0156126	-0.015252	-0.0528038
4.55014	-0.0705164	0.0381949	0.039238	0.0461184	0.0491316	0.0435543	0.0417287	0.0162032	-0.0102183	0.035248	0.0484678	0.0747087	0.0743433	0.0189994	-0.0265938	-0.00742249	-0.00638901	0.0163375	0.0892436	-0.0385458	0.0177454	-0.105705	0.0147062	0.0705019	-0.0150535	0.0283816	-0.03754	0.0396155	-0.00247571	0.0588288	-0.0616214	-0.0511993	0.0272368	0.011772	0.058907	0.0251568	0.0508084	0.0333865	-0.0264189	-0.0957199	0.0221461	0.0716679	0.00768941	0.0615992	0.0791844	0.00123102	0.0665504	-0.06823	0.0206996
4.55653	-0.129341	-0.129368	-0.110619	0.0551774	0.0337472	-0.0560897	-0.0733503	-0.0355577	-0.11516	0.0438912	-0.0737528	0.10634	-0.0585353	0.00120336	0.00306065	-0.0486101	-0.0794098	0.0292371	-0.023364	0.0153937	-0.0975374	-0.0325535	-0.079195	0.066377	-0.0843891	-0.00498527	-0.0769452	0.0339854	-0.0246125	0.0364641	0.0447957	0.0527386	-0.0975042	0.0197262	-0.0529099	-0.0660093	-0.0683304	-0.10668	-0.106258	-0.0487492	-0.124048	-0.175371	-0.0990007	-0.0438111	0.0153083	-0.0880288	-0.129541	-0.159963	-0.0859543
4.56291	-0.00412972	0.00892923	0.0389354	0.0014198	0.0523908	0.101388	-0.0261182	0.090813	0.136946	0.0914003	-0.131725	-0.0314749	-0.0441022	0.000130051	-0.0207057	-0.0121841	0.00322421	-0.0449064	0.0337107	-0.00533782	0.0316059	0.0199448	-0.0136671	-0.0516876	-0.0192226	-0.00614698	0.0152756	0.136055	0.00180774	-0.0300421	0.00433949	-0.0438289	0.0645122	0.0642747	0.0157479	0.0116895	0.1076	0.0678399	0.112927	0.0702773	0.00699866	0.131447	0.0586605	-0.00628086	0.100861	-0.057346	-0.0569562	0.0296842	0.192558
4.56929	0.00992185	-0.0658655	0.067667	-0.0302034	0.0538776	-0.0463532	0.0299423	-0.0862923	-0.0735397	-0.00314385	0.0612583	0.0221004	0.0481059	0.0377319	0.0801203	0.0581015	0.0422134	-0.0818254	-0.0226605	0.00840144	-0.0785014	0.0204722	0.0545921	0.073783	0.0473942	-0.0736107	0.0194105	-0.128592	-0.027155	0.0599093	-0.0373227	-0.0515897	-0.0262323	-0.0317783	-0.0811777	-0.0455691	-0.0957117	0.0105892	-0.0483758	-0.0089615	-0.00451728	0.0321762	0.0493779	-0.0292531	0.00707811	-0.131952	-0.0265778	0.0222446	-0.0589449
4.57567	0.000506812	-0.00181167	-0.0164293	0.10624	0.0488494	-0.0448182	-0.0615623	-0.0276942	0.0132472	-0.101686	0.0918252	0.0292524	-0.0385445	-0.0287653	-0.0608837	-0.0404804	-0.0252434	-0.00361335	0.0447386	-0.032892	-0.0131364	-0.0390398	-0.0349718	-0.040175	-0.099819	0.0025458	-0.0929959	-0.0226772	0.0638782	0.0419902	0.0156434	-0.00975115	-0.0147333	-0.056984	0.0295859	-0.0695423	0.000909941	-0.0247966	0.0274276	0.136326	0.0349784	-0.0646005	0.0249107	-0.00522821	0.0760312	-0.0716166	-0.0936853	-0.0538294	-0.108767
4.58206	0.00190664	-0.0425617	-0.0568234	0.00885334	-0.106445	-0.0260984	-0.00400708	0.0200699	-0.00206889	0.0150846	-0.0135208	0.0691385	0.107051	-0.0449478	0.0111053	-0.00088964	0.0890805	-0.00353038	-0.0565327	0.0129438	-0.0361178	0.00766893	-0.0249495	0.0779875	0.00570611	-0.131013	0.0356012	-0.0272799	-0.0467213	0.0562241	-0.0325162	0.0233975	-0.0327653	-0.0450222	-0.0997797	-0.0465977	0.0612225	0.0173495	-0.0412459	-0.0234612	-0.0662635	0.171685	-0.0138501	-0.0743503	-0.0822479	-0.00528905	-0.0605666	-0.0265434	-0.0072424
4.58844	-0.0474217	-0.0522316	0.0513072	-0.00605385	0.0240223	-0.0627067	-0.0113812	0.0825956	-0.0937738	-0.0475135	-0.0120599	-0.0880731	-0.0678629	-0.0212176	-0.0391876	0.0249776	-0.0861993	-0.00790442	-0.0215396	-0.0170603	0.038999	-0.0857091	-0.0132593	-0.0596166	0.00605031	-0.0311838	-0.013111	-0.0556905	0.0836382	-0.022295	-0.0010336	0.0639587	0.0774023	0.0373823	0.00231422	0.00978193	0.0632402	-0.0458605	-0.0395563	0.0855284	0.0160174	-0.107203	-0.074096	-0.0083371	0.0328484	0.0241871	-0.0870705	-0.0511571	-0.0403185
4.59482	-0.03886	0.0199418	-0.0136036	-0.0406471	-0.0307094	0.112973	-0.0748316	0.00978088	-0.0849204	0.0814997	-0.0115154	-0.0582258	0.0677431	-0.0547551	-0.0443709	0.00280738	-0.0965011	0.0461902	-0.04862	-0.0392606	-0.0916169	-0.0116502	-0.0988492	-0.0319434	-0.0281621	-0.0789563	0.0457226	0.0316554	-0.081736	0.00946391	0.0931956	-0.111806	0.0732817	-0.012847	0.0265847	0.00892828	-0.0629565	0.0515279	-0.0565943	0.0529468	0.00600648	-0.0972645	-0.0162724	-0.00647017	0.0806913	-0.0304504	-0.0246703	-0.0422641	0.00214764
4.6012	0.0370718	0.108378	0.0960487	0.0387193	0.0274385	0.112088	0.083062	-0.0885713	0.0916653	0.0599812	-0.0328546	-0.0190249	0.0523098	0.0807725	-0.0692698	0.0523163	-0.0306419	0.0375515	0.00974738	0.0514691	-0.0169629	-0.0484347	-0.0460319	0.0557511	-0.025396	0.129286	0.0492088	0.0458244	0.047628	-0.0837257	-0.0702732	0.026239	-0.01187	0.0311148	0.0663542	0.0132451	0.0981128	0.0960229	0.0967081	0.111153	0.0869933	0.0809988	0.137646	0.0416047	-0.0426351	0.0724569	0.0839965	0.0152812	0.0480266
4.60758	-0.113232	0.0377076	-0.0150495	-0.136374	-0.0265454	-0.011852	-0.0644761	-0.0232716	-0.00414402	-0.0782632	-0.110409	0.0277394	0.00567455	-0.0171634	-0.0712799	0.00874189	-0.0242106	-0.0547592	0.0152189	-0.0323468	-0.0570449	0.0203227	-0.0253129	0.0632458	0.0623246	-0.0334338	-0.056091	-0.00298437	0.00890997	-0.0533007	-0.0609604	-0.0201954	-0.00588644	-0.0404007	0.00698944	0.01041	-0.0816292	-0.0579466	0.00565161	-0.0661672	-0.0464302	-0.0418103	0.0663882	-0.0208799	-0.00466869	-0.00649568	0.00360723	0.00763927	-0.0894364
4.61397	0.0140097	0.0350781	0.0686118	-0.0270672	0.0214297	-0.00904126	0.0933919	-0.0187881	-0.0474552	0.0369266	0.0155559	-0.0311995	0.0189778	-0.0476346	0.010764	0.0483564	-0.055143	0.000707895	0.0479665	-0.00305752	0.0210916	-0.0880804	-0.0392203	0.0151987	0.04875	0.0465528	0.0505004	0.063496	-0.0274037	0.0672164	0.0681288	0.011792	-0.0559955	-0.0166251	-0.00667652	-0.0611422	0.0510608	0.0684079	0.0674344	0.0276635	0.0669603	0.0579396	0.00766604	0.100125	0.0694681	0.0762441	-0.0293665	0.00341241	-0.0157692
4.62035	-0.0431734	-0.016828	0.0806525	0.121147	-0.0326125	-0.0286706	0.0107675	0.0197241	-0.047181	-0.0519633	-0.0356914	0.00373763	0.0285604	-0.0768993	-0.108885	0.0138747	0.0711213	-0.0192467	-0.0523779	0.0402135	0.00308277	-0.0232275	-0.0108913	0.0823419	0.0217635	-0.0141098	0.133731	0.00697345	-0.00880526	-0.0344981	0.049302	-4.57207e-05	0.0102262	-0.11083	0.0734387	0.0706028	0.0140825	-0.0101999	-0.0663614	-0.100722	0.0547318	-0.07643	0.00376442	-0.00740763	0.0187077	-0.0259682	-0.0199109	0.00868557	0.0538501
4.62673	-0.155542	-0.102204	0.0302311	-0.0688704	-0.0915083	-0.0222426	-0.182548	-0.0924272	-0.122925	0.000199081	-0.101635	-0.083193	-0.0725232	-0.0413347	-0.0312029	-0.0727061	-0.0147489	-0.0889332	0.0625306	0.0759106	-0.111517	-0.0535571	-0.0287188	-0.0186755	0.0225054	-0.0495753	-0.0990081	-0.08319	-0.106167	-0.040091	-0.0734059	-0.129841	0.0811178	0.0224315	0.0363235	-0.121685	-0.0914122	-0.111246	-0.0435214	-0.134507	-0.02691	-0.0952328	-0.0792738	-0.0913511	-0.127878	-0.21756	-0.0584324	-0.10928	-0.0622732
4.63311	-0.015233	-0.107007	0.0105064	-0.00767355	-0.00485235	-0.0631758	-0.00257689	-0.0974747	-0.169253	0.0246312	-0.0316513	-0.00754361	0.0304778	-0.0586144	-0.0397691	0.0504499	-0.03571	0.0106362	-0.0394719	-2.31914e-05	0.00092698	-0.0292454	-0.0526484	0.072355	-0.0323722	-0.0787449	-0.0668238	0.0977882	0.020628	0.12814	0.0147421	-0.0222066	0.0853511	-0.0347063	-0.0511341	0.0182092	0.0299585	-0.0332665	0.0282279	-0.063129	0.0245234	-0.0519561	-0.0837641	0.0384377	0.0579987	-0.115659	-0.0277378	-0.000844211	-0.0885932
4.63949	-0.0550021	-0.102612	0.0632818	0.00272996	-0.0463849	0.0013989	0.0712297	0.102615	-0.00677205	0.0186534	0.0725442	-0.044125	0.00240341	0.0168492	-0.000408604	0.0323835	-0.0068571	0.0689879	0.11245	0.00563333	-0.0632127	-0.0289365	-0.0104121	-0.0335488	0.0634516	0.166215	0.038273	0.0213264	-0.0779775	0.0176051	0.0663735	-0.119355	0.108448	0.0429082	0.0260945	0.0976851	0.0207451	0.0908884	0.0582162	0.0598071	0.114169	-0.0240249	0.0171153	0.166459	0.00455523	-0.009356	0.0308585	0.0618409	0.0941336
4.64587	-0.132013	-0.0268659	0.0316298	0.143437	-0.0985065	0.0277521	-0.0497519	-0.051785	-0.0255802	0.100406	0.0931865	0.0370241	0.014078	-0.0195084	0.00966516	0.048787	0.0679261	0.0449044	0.105745	-0.00797554	0.0353706	0.0011925	0.0282946	-0.0458596	0.0266346	-0.00339182	-0.024461	0.0451394	-0.0266297	-0.0235762	0.0263679	-0.0628963	-0.0256582	0.0327744	0.0913757	-0.0286659	-0.088599	0.000427718	-0.041755	-0.00110999	-0.119133	0.0287947	-0.0923148	0.018369	0.027675	-0.0132477	0.0221614	-0.0130856	-0.0223072
4.65225	0.0434454	-0.0397166	-0.0732117	0.0254662	0.0469376	0.0604551	-0.0777911	-0.0548857	-0.00360005	0.100052	-0.00197735	0.146509	-0.0437486	-0.0649281	0.0731144	0.0574794	0.0519365	0.0832563	-0.00400242	0.00949463	0.0715689	-0.0459649	0.0723576	0.0214701	-0.0238713	-0.0486251	-0.019206	0.0858428	0.0176154	-0.00736767	-0.0424854	-0.0599387	0.0631422	-0.026266	0.0746512	-0.029467	9.28871e-05	0.0251858	-0.034941	0.0172071	0.119768	-0.0801548	-0.0442713	-0.0269996	0.00413845	0.107518	-0.0832742	0.0575427	-0.0410079
4.65863	-0.0560159	-0.0942522	0.0991015	0.0298151	0.0435214	0.0351717	-0.123526	-0.056819	0.035177	0.0818761	-0.052604	-0.0382827	-0.0024471	-0.0684832	-0.0100019	0.0615172	0.083296	-0.0306192	-0.113327	-0.0260329	-0.0359371	-0.0927129	-0.0122039	-0.0235802	0.0553956	-0.0265503	0.0437823	-0.0337637	-0.0230926	-0.0112993	-0.0201651	-0.0718308	0.0798605	0.0542223	0.0490378	-0.121386	-0.0120649	-0.00755797	0.00968108	0.00739157	0.00979775	0.065242	0.00928867	-0.0456369	0.0111183	-0.00123006	0.0273708	-0.081251	0.0582648
4.66501	0.0408224	0.0710249	0.0991393	0.0492145	0.0237226	0.0153821	0.0284407	0.0177908	-0.00441824	0.00266101	0.0686183	0.0289098	0.055026	0.0127813	-0.110667	-0.0418382	0.0334681	-0.106048	-0.0616386	-0.0991958	0.0616808	-0.00533316	0.0174201	0.0204764	0.0100379	-0.013164	0.0734091	0.150504	-0.0535472	0.00711973	-0.0400436	-0.0398138	0.0286068	-0.0435175	0.112473	-0.0241256	0.0497937	0.0504101	0.0237599	0.0373591	0.0336843	0.00336675	-0.0877412	0.0699063	0.00575216	-0.0331593	0.0252068	-0.041319	0.0312604
4.67139	-0.0275778	-0.0394288	0.0616088	-0.0374134	-0.0264203	0.0553523	-0.117609	0.00571218	-0.0555453	0.0423326	-0.0300177	-0.0992839	0.0298424	-0.0699737	0.0152046	-0.0335407	0.0607235	-0.0347443	-0.0685966	-0.0743942	-0.0578739	-0.0634007	-0.00233233	0.0686031	-0.00659978	-0.00527015	-0.034951	0.024964	-0.0259667	0.0142297	-0.0213239	-0.0498849	0.0616031	0.0596397	0.108734	-0.0414799	-0.0122792	-0.0023217	0.0539291	-0.0319535	-0.0505634	0.00938275	0.000375896	0.02022	-0.0435117	0.0371237	0.0437312	-0.0946053	-0.0497036
4.67777	-0.078113	-0.0885781	-0.12094	-0.0480061	-0.0409581	-0.0446084	-0.0719043	-0.0651692	-0.00775477	0.010883	-0.0874743	-0.025354	0.0181522	-0.1422	-0.0303854	-0.0218394	-0.030573	0.0633394	-0.0854062	0.0290755	-0.103621	0.0883439	0.0263251	0.0209198	0.033658	-0.0637606	-0.0708758	-0.03222	-0.0569742	0.00273409	-0.0265982	-0.0396606	-0.128986	-0.019951	-0.0310201	0.0246804	-0.00720082	-0.0657648	-0.0608753	-0.124055	-0.097413	-0.0505304	-0.0256827	-0.0707396	0.048978	0.141341	0.0187666	-0.0266446	-0.0370495
4.68415	0.0223946	0.0218837	0.051118	0.0747889	-0.0751926	-0.0943438	0.0978297	0.0369059	-0.0486573	0.0750173	0.0151783	0.0737448	0.0138766	-0.0206194	0.0173685	0.0277712	-0.032446	-0.0192392	-0.0437081	-0.0721504	-0.15644	0.00730089	0.021456	0.0414529	-0.0235743	-0.0510953	-0.0328451	0.0944256	-0.046113	0.0037513	0.0209648	-0.0569193	-0.024355	-0.014918	-0.00611324	0.0715536	-0.0789472	0.0213842	0.00564545	0.00346813	-0.0579573	-0.0290947	0.0266089	-0.0709369	-0.0471351	-0.0306823	-0.00122286	0.0736407	-0.0721396
4.69053	-0.0187743	0.00312707	0.0240121	0.0806773	-0.0554608	0.06871	-0.101408	0.00219123	0.0497207	0.0192333	-0.0717562	0.069209	-0.142687	-0.122343	0.0694839	0.00532621	-0.0471413	-0.0192354	0.026472	-0.0414497	-0.0127703	-0.0844043	-0.0567906	-0.0161651	-6.2239e-05	-0.0245296	-0.0633948	-0.0523667	-0.0362473	0.0677901	-0.0616858	0.0801056	0.0755039	-0.000250915	-0.126402	-0.0886544	0.00116236	-0.0105167	0.0211103	-0.107596	-0.120507	0.0503634	-0.0534784	0.0260432	0.0580313	-0.0833545	-0.0795001	-0.0765825	-0.100935
4.69691	0.0525557	-0.00443302	-0.0508976	-0.0390904	0.0656801	0.0306696	-0.0674477	0.0298694	-0.0165578	0.0477916	0.0598589	-0.0906172	-0.0440149	0.0792958	-0.0272501	-0.0135842	0.00885708	0.00919198	-0.110409	-0.0256727	-0.000788129	-0.0139212	-0.00836321	0.0288761	0.00864119	0.0399631	0.0269744	0.0592511	0.0370992	-0.0564122	0.0754931	0.0180679	-0.0284087	0.0567795	0.0403811	0.0318283	-0.0289723	0.0637814	0.0827061	0.00628964	0.145963	0.0183102	0.0238767	-0.0194326	0.102218	-0.11967	0.0340488	-0.052376	0.0699119
4.70329	-0.0534093	0.0913561	0.0837904	-0.0301347	-0.0418135	-0.0139343	-0.0556192	0.0294519	-0.0278199	0.0547257	-0.137905	-0.0868338	-0.000936876	-0.024407	0.0725444	0.0242657	0.0324075	-0.000653317	-0.0585234	0.0648118	-0.0355139	0.0160582	-0.0104296	0.040291	0.0324974	0.0329505	0.0091491	0.11697	0.0236402	-0.0482851	-0.0224355	-0.0566994	0.00173849	0.00947817	0.0849533	-0.0320998	0.137197	0.0778758	-0.0116502	0.0502314	0.0979788	-0.017531	0.0147452	-0.0159451	-0.0272219	-0.0321847	0.0327362	-0.0630259	-0.00172637
4.70967	0.0129796	-0.0960263	-0.127452	-0.137885	0.00616164	-0.0891094	-0.151556	0.0317363	-0.0696044	0.0313699	-0.128238	-0.0144875	0.0201725	-0.0805124	-0.0378001	-0.0415806	0.0316084	0.0377815	-0.0728068	0.0817732	0.0655691	-0.0317368	0.0223512	0.0276503	0.039885	-0.0756314	0.0404047	0.00965102	-0.0372423	-0.0411047	-0.0123974	-0.0688361	-0.0444086	0.0235111	-0.0816105	0.0106103	-0.0747739	0.0146657	0.0185896	-0.00567423	-0.102789	-0.137766	-0.0220232	-0.0770315	0.0242444	-0.127629	-0.027407	0.0187284	0.0515931
4.71604	-0.017535	-0.179388	-0.0582883	0.0703426	0.0868	0.0548832	-0.00695161	0.00826241	-0.0697141	-0.0191586	0.0591856	-0.00348324	-0.0536735	-0.0386957	-0.02713	0.081833	-0.0313443	0.0291126	0.0304293	0.00252061	-0.0600297	-0.0475983	-0.0107406	-0.00149388	0.0912545	0.0962125	-0.0623319	-0.0587105	0.0453065	-0.029412	0.0612452	-0.0364213	-4.71226e-05	-0.0319468	0.0417211	-0.00827429	-0.0810147	0.110452	-0.0199729	0.0170918	0.0842453	-0.00819848	0.0384648	0.00854853	-0.0268912	0.0545026	-0.0288645	-0.00764457	-0.0053923
4.72242	0.156716	-0.0677595	-0.0551599	0.0550685	-0.0387465	0.0753765	0.0152106	-0.0296967	-0.0451652	0.0688055	0.00343868	-0.0527245	-0.049512	-0.105819	-0.0714073	0.061924	0.0295427	-0.00777242	0.00988952	0.0254203	-0.0354521	0.0804526	-0.0375618	-0.0045546	0.0403099	0.0402524	0.0168787	-0.0445078	-0.0387069	0.0148632	-0.0698869	-0.0372095	-0.0211325	-0.0172932	-0.0403419	-0.0928954	-0.0682208	-0.0229195	-0.00217436	-0.103009	-0.022435	-0.04438	-0.0702022	-0.0791949	0.112512	-0.0479815	-0.133992	-0.029724	-0.0785832
4.7288	-0.0224599	0.127631	0.0497666	-0.0241718	-0.0473743	0.0638665	-0.0335013	-0.0174825	0.00974609	0.0904216	-0.0227485	0.0816542	-0.0358664	-0.0456076	0.0200613	0.0597882	-0.0990765	0.0147915	-0.146859	0.0319247	-0.0626087	0.0447938	-0.0411534	0.113005	0.00806089	0.0331018	0.00516002	0.0272602	-0.0419401	0.0134096	0.0123947	0.0477327	-0.0398935	0.0142817	0.0841894	-0.0653832	5.96735e-05	0.0217666	0.122964	-0.0214972	-0.046983	0.01425	0.0428118	-0.005738	0.0826476	0.0347343	-0.0334901	0.0989626	-0.129889
4.73518	-0.130306	-0.115294	-0.0473531	-0.103504	-0.150646	-0.0907512	-0.141272	-0.0461924	-0.0687907	-0.0888413	-0.229181	-0.0603584	-0.013909	-0.0762258	0.0789351	0.0211551	0.0137048	0.0548289	0.0558238	0.0776666	0.0110576	-0.0861971	0.0176153	-0.0503392	0.00986894	-0.123542	-0.0110307	-0.153679	-0.0120104	0.00781665	-0.123947	-0.0871648	0.04218	0.0420038	-0.0719419	-0.102977	-0.103548	-0.134504	-0.00597701	-0.103783	-0.0833999	-0.036875	-0.123114	-0.0503174	-0.0931612	-0.0740937	-0.0333674	0.024411	-0.178486
4.74156	0.0163442	0.00330299	0.0414123	-0.0121142	0.0901404	0.012905	0.00186847	0.0161259	0.0327683	0.175503	0.0341344	0.0729875	-0.0378443	-0.00883282	0.136027	0.0746001	-0.0504185	0.0290787	-0.0155086	0.0153782	-0.0710512	0.0282042	0.0584422	0.00709235	0.0790231	-0.0361712	0.00603157	0.0337829	0.00446077	-0.00824763	0.0338093	-0.0706893	-0.0483142	-0.0274802	0.0254739	0.104357	0.0858504	0.0269668	0.0971528	0.0104298	0.027944	0.0479978	-0.0104305	0.00459228	-0.0363509	0.0491971	-0.0177989	0.0275249	-0.0194302
4.74793	0.0850654	0.116714	0.0839323	0.0658675	0.0546837	0.0704548	0.100733	0.169074	0.017891	0.0265967	0.0351999	-0.0622878	-0.010797	-0.0389383	-0.0648819	0.0199822	-0.0939945	-0.0321237	-0.124384	-0.0528303	-0.030462	0.0555839	-0.0737753	0.129618	-0.0173872	0.0428696	-0.0114193	0.0153875	-0.117939	0.0495577	0.0605198	-0.0639538	-0.0335612	0.0363705	0.0371634	0.024379	0.0310496	0.124565	0.0112481	0.0388759	0.116136	0.0626027	0.104568	0.0661394	0.0151051	0.0867514	-0.0194796	-0.0417559	0.00169639
4.75431	0.0621312	-0.118851	0.0722603	-0.0823987	-0.00530916	-0.0676779	0.0387887	0.0662409	-0.0459789	0.0982672	0.0268036	0.0347538	-0.12809	-0.0804031	-0.0569046	-0.0174305	0.0500496	-0.0618633	0.057844	-0.0579598	-0.0396448	-0.0964894	0.078336	0.0438655	0.0347105	-0.0478305	-0.0346395	0.0841304	0.0232806	-0.0228019	-0.0190879	0.0249986	-0.0311135	0.0180462	-0.0210777	-0.00255561	0.0821603	0.0301709	0.0571398	-0.0109209	0.0163992	0.0362997	-0.0523766	0.0223663	0.0302617	0.0170518	-0.0538069	0.0828693	0.0641727
4.76069	-0.108418	0.0257278	0.00772791	-0.0540091	-0.0317889	0.00254689	-0.0630218	-0.0662756	-0.0146976	0.012291	-0.0770288	-0.0364255	0.00386004	-0.091981	0.0687792	0.0563725	-0.0811451	0.00913541	-0.0198278	0.010173	-0.133595	-0.0866753	-0.0840642	0.0772689	0.0260879	0.0226687	-0.0277873	-0.017776	-0.0769277	0.0494239	-0.0350396	0.045252	-0.0851425	-0.0624488	-0.0478592	-0.0562014	-0.00926836	0.039675	-0.000975316	-0.0820869	-0.122873	-0.059257	-0.0150873	-0.0740458	-0.0622814	0.0613103	-0.0168025	-0.134572	-0.0506361
4.76706	-0.0281406	0.026391	-0.0355866	0.0193486	-0.0145772	0.0369947	-0.0837118	0.09619	0.00810077	0.0482433	-0.0038305	0.0190728	0.0102476	-0.040063	0.0485305	0.076012	-0.0293197	-0.0292316	0.0547842	0.0416304	-0.0860799	-0.0664884	0.0344587	0.030818	0.0181946	0.0343237	-0.00883611	0.0136362	0.0117016	0.0336096	-0.00114514	-0.0418176	-0.00495304	0.0515102	0.0425452	-0.0347851	0.00711756	0.121289	0.0415523	0.0101117	0.0423212	0.01378	-0.0602476	-0.0377986	0.0410355	-0.00903642	-0.0986084	0.0310043	0.00122008
4.77344	0.00688037	0.044932	0.0481882	0.0295056	0.0210223	-0.0648424	0.0210734	0.00425744	0.0982835	-0.000274986	-0.0294351	-0.0109795	0.0163758	-0.0371915	-0.0198545	-0.0463726	-0.0234253	0.0304286	-0.0337198	-0.0439179	-0.0907308	-0.0406732	-0.0206565	0.00911373	0.0234771	-0.0146751	0.0100778	0.0744526	0.0642097	0.0104213	-0.00444102	-0.092146	-0.015811	-0.116227	0.0492255	-0.0160735	-0.0895041	0.0199676	0.0308191	-0.0680252	0.0328008	-0.0184124	0.0456351	0.0414234	0.0546215	-0.0325122	0.0814941	0.146808	-0.0115877
4.77982	0.0216063	-0.0336589	0.00597928	0.011852	-0.0141522	-0.0955165	-0.0925694	0.0802501	-0.0600884	-0.0461055	0.0300035	-0.0272129	-0.0635985	-0.0430062	-0.0600325	0.0607934	-0.0820263	-0.0547668	-0.0722177	-0.0249214	0.00596141	0.00955222	-0.00215464	0.0660132	-0.0236152	-0.0104133	-0.0454924	-0.00328804	0.0111762	0.107743	-0.0157621	-0.0166571	0.0670726	-0.0731626	-0.00394906	-0.0293658	-0.0173625	0.0585214	-0.0297708	-0.0201878	0.0321282	0.0626043	-0.0393279	0.0556198	-0.0532814	-0.0216534	-0.0233875	0.0217066	-0.0410873
4.78619	0.0107427	-0.0321403	-0.118076	0.029603	-0.123334	-0.0310943	-0.11027	0.0476762	-0.0150311	0.0183746	-0.142185	-0.0587093	-0.0153051	-0.0347372	0.00253177	0.0812346	0.0241303	0.0320274	-0.0353448	-0.0294793	-0.0372861	-0.00661823	0.0284803	-0.00356088	0.058317	-0.0562941	-0.0707872	-0.0579918	-0.00214462	-0.0579363	0.0833724	-0.0661355	0.0276066	-0.0372093	-0.123442	0.0332069	0.0155522	-0.0496622	-0.0299517	-0.0207365	-0.0952977	0.0318344	-0.0359316	-0.0674824	0.00170158	-0.0849525	-0.00381819	-0.0441913	-0.0978295
4.79257	0.11521	0.104862	0.147028	-0.01216	0.047636	0.0823804	0.00335502	0.121733	0.0104546	0.0429349	0.0685275	0.107787	0.0283209	-0.0458878	-0.0191381	0.0233741	-0.120038	-0.00802134	0.0321393	-0.0340791	-0.0429688	0.00651372	-0.0541561	-0.0563172	-0.0731693	0.0138335	0.10081	0.0713988	-0.0433495	-0.0348114	-0.0247357	-0.1551	-0.102128	-0.0273117	-0.0462296	0.0121892	0.0837779	0.0869194	0.0667383	0.0990461	0.136089	0.0496894	0.0060512	-0.0531628	0.164095	0.0607588	0.0710532	0.0172774	0.0653334
4.79895	-0.0210275	-0.0945798	-0.0609817	-0.0704099	-0.146074	-0.0368513	-0.0364894	-0.068278	-0.00332136	0.0186757	-0.162941	-0.060842	-0.0410593	-0.0352397	-0.0685944	0.0992654	0.107356	0.0904735	-0.100894	0.0316193	0.0613812	-0.0851816	-0.021969	0.0333805	0.10912	-0.0425494	-0.0889811	0.0318916	-0.0199699	0.0088937	-0.00728627	-0.098538	0.0628498	0.121224	-0.0605863	-0.110701	-0.101914	0.0242773	-0.0744511	-0.040031	-0.0987071	-0.108963	-0.135415	-0.0713235	0.012198	-0.0917204	-0.0957565	0.00442657	-0.115523
4.80532	0.128906	0.0169288	0.0168767	0.0625536	-0.0221486	-0.0740355	-0.0984547	0.0702404	-0.0743668	0.00751773	0.00131327	-0.00142268	0.106111	0.0257917	0.0200423	-0.00793101	0.0807484	0.0278306	0.0714793	-0.0700762	0.0684081	-0.0613875	0.0152918	0.0272799	0.00802732	0.0946235	-0.0310705	0.0976194	0.0255745	6.60995e-05	0.0371268	-0.0681344	0.0659386	0.0428675	0.0980718	-0.0150722	0.0490481	0.0778815	0.0206013	0.00104759	-0.0317557	-0.00116821	-0.0312069	-0.0105416	0.0032085	0.0588174	0.0866626	-0.032426	-0.0405417
4.8117	0.0510745	0.0636967	0.116851	0.0687401	-0.107716	0.0444391	-0.00697491	-0.052128	0.0262553	0.0771028	-0.0215687	-0.114553	0.0681995	-0.0226703	-0.00955209	0.0850452	0.0267058	0.113101	-0.0515653	-0.0146861	-0.0712937	0.0400609	-0.079576	0.0235371	-0.0212804	-0.11168	0.0330437	-0.0399777	0.0229491	-0.00297851	0.0236813	-0.0453262	-0.0452608	0.0802713	0.00127364	-0.00940407	0.00419477	-0.0475521	0.0707739	-0.0235626	-0.0744499	-0.0593266	-0.0271698	0.0723903	-0.00930807	-0.037522	-0.0186801	-0.139675	0.0620001
4.81807	0.11265	-0.00404141	0.010601	0.0298667	-0.017519	-0.0282054	0.0432092	-0.0232106	-0.0323675	0.00286448	-0.0874743	0.102835	-0.0745011	-0.0146953	-0.0647881	0.0459155	0.0214311	0.0845836	-0.0336625	-0.0229958	-0.00918623	0.0210803	-0.0130816	0.00690587	0.00782479	0.0792765	-0.0390287	0.0932243	0.062303	-0.0350014	-0.0177877	0.00173822	-0.0174486	0.0714602	0.0963246	-0.0340812	0.0193634	0.0707568	-0.0594371	-0.0577902	0.0240329	-0.0702826	-0.0830999	0.0132039	-0.0268378	0.0172678	0.0150633	-0.000474019	0.0134078
4.82445	0.0903275	0.0445484	0.0300892	0.044837	0.0782885	-0.0263043	-0.0128444	-0.0430172	0.12169	0.0865741	0.00701616	-0.0822259	0.0349591	-0.0565019	0.0574865	0.110033	0.00745218	0.0336338	-0.0471889	-0.00401761	0.0143991	-0.00610063	-0.0522136	-0.0218588	-0.0108434	0.0726178	-0.0121309	0.0771251	0.0384805	-0.0646696	-0.0292503	-0.0545053	-0.0332583	-0.0148841	-0.0514523	0.0134201	0.0257139	-0.0134992	0.0978489	-0.0132077	0.00441045	0.0809292	0.0343288	-0.0495852	-0.106105	0.0399681	0.0561912	-0.0722545	-0.0556759
4.83082	0.0462147	-0.046062	0.0469219	-0.125747	-0.0688434	-0.0911669	-0.0630271	-0.129498	-0.152346	-0.0411511	-0.000305703	0.0519445	-0.0111548	-0.0839206	0.0675676	0.0870014	-0.103112	-0.0605322	0.0988699	-0.0058101	0.0272943	-0.00421734	0.0724196	0.0232072	-0.0236016	-0.0723065	0.00510286	-0.112358	-0.0515853	0.0784586	0.0259517	-0.0285196	-0.116198	-0.0225489	0.0220972	-0.0244017	-0.0140229	0.0222927	-0.178207	-0.11087	-0.084472	-0.159342	-0.0293134	-0.103993	-0.0289751	-0.0300272	-0.0616227	-0.0877383	-0.0146186
4.8372	0.0449753	-0.0558599	0.0914743	-0.0841215	0.0256256	-0.0516163	0.102225	0.0297257	0.0905684	0.0127203	0.00917965	0.0587539	0.0293367	-0.0799859	0.02047	0.0512094	0.0294467	0.00627343	0.00407833	-0.0471583	-0.0118492	-0.00011226	-0.018368	0.0390677	-0.0118686	-0.0811195	-0.0704243	-0.035235	0.00462696	0.00414199	0.0177333	-0.0509671	0.0978714	-0.0170366	0.060164	-0.0761925	0.0490481	0.0162079	0.024134	0.00824905	-0.00728756	0.0337268	-0.0836052	0.00579318	-0.0268482	-0.0546211	-0.038004	0.0629241	0.028532
4.84357	0.00710591	-0.0671522	-0.0503018	-0.108048	-0.073764	-0.0565379	-0.145679	-0.0137541	0.0124749	0.0290891	-0.150748	0.0909405	0.024296	-0.0202775	-0.0389326	-0.0111552	-0.0355035	-0.069137	0.020382	0.0390474	0.0556541	-0.124237	-0.014767	0.0338604	-0.0482742	-0.000127031	0.0358299	-0.00870558	-0.0805196	0.0220401	0.0401951	-0.0159851	0.0534746	-0.0441313	-0.0440496	-0.0371418	0.0321573	-0.0219634	-0.0239044	0.092942	-0.0256558	0.0376494	0.0671435	-0.0106978	0.0422755	-0.0725515	-0.0721267	0.0771224	0.0151092
4.84995	-0.105682	-0.0402841	-0.0398583	-0.0152561	-0.0702314	-0.0181562	-0.00551091	-0.00651015	-0.0169966	0.0889384	-0.0536023	-0.00293732	-0.0892229	-0.0297292	-0.0496364	0.0803312	0.0401477	0.012103	0.0273972	-0.0388276	0.110668	0.0448332	0.0079565	0.0791494	0.0864715	-0.0267707	-0.0437494	0.00309968	0.100772	0.0635312	-0.0465066	0.0349536	-0.021615	-0.0128402	-0.0118706	-0.0577843	0.131899	-0.0576241	1.81922e-05	0.0088991	-0.142187	-0.0309254	-0.0754999	-0.0491165	-0.0370777	-0.00313959	-0.0530185	-0.029011	-0.0992334
4.85632	0.111734	0.0768109	-0.0442152	0.0131335	0.0039325	-0.0672908	-0.0394685	0.109997	0.0454518	0.0899252	0.0478325	0.0488496	-0.0301791	-0.0464006	-0.0125262	-0.0258653	-0.0177925	0.0303909	0.00236654	0.0675826	0.0098054	0.0326084	-0.00234041	0.0891545	0.0155701	-0.0877048	0.031555	0.0321379	-0.0353904	-0.0119997	0.0606486	0.0158368	0.0379715	-0.0476935	0.0717073	-0.0662854	-0.00340616	0.0579353	0.0277832	0.120079	0.0149231	-0.0203745	-0.0643758	0.0803107	0.0990116	0.0129609	0.0423035	0.0484176	0.000356876
4.8627	-0.0340793	0.0496631	0.0212241	0.0851179	-0.128737	0.0280114	0.0284294	0.0345631	-0.0370158	0.0778862	0.00858245	0.0466498	0.0330305	-0.0221098	0.0685727	0.053118	0.0231114	-0.10474	-0.0349533	0.0845258	0.051184	-0.0574418	0.0353633	0.00583259	-0.0535095	0.0464927	-0.051759	0.122706	0.0989762	0.00578925	-0.0196374	0.0577989	0.138323	-0.0434903	-0.00420699	-0.128409	-0.00493067	0.0971645	0.00520078	0.0258008	0.118303	0.00782732	-0.0250341	-0.0679352	0.00849901	-0.0415889	-0.0359516	0.097139	-0.0549121
4.86907	-0.0207369	0.0104715	0.0168673	-0.0272277	-0.0199458	-0.0390117	0.0756458	0.00149978	0.0694109	0.0427091	0.0230301	-0.0432365	0.101657	-0.022561	0.033559	0.0384435	0.105346	-0.0250159	-0.143353	0.0276641	0.0162728	-0.00483526	-0.0465018	0.0298607	-0.0542451	0.0896317	0.0155929	0.00814607	0.0337551	0.037865	0.0669057	-0.0922621	-0.0266336	-0.0609374	0.00808734	-0.0805811	0.00259885	0.187099	0.0859873	0.055441	-0.00821099	-0.00901338	0.0289712	0.0245458	-0.0326311	0.0405356	0.00984282	-0.0189337	0.078915
4.87544	0.0552275	-0.0106106	0.00814405	-0.0749594	-0.0830232	-0.0438057	-0.13534	-0.0158284	0.000559146	0.00616265	-0.135809	-0.0691611	-0.0116493	-0.0559515	-0.0150051	-0.0551667	-0.0223098	0.0219521	0.0916848	-0.0384701	0.0305961	-0.021783	0.072083	0.0211154	-0.0421753	-0.0843843	0.0418421	0.027159	-0.0828691	-0.00304539	0.0167378	-0.0381509	0.0149983	-0.0656267	-0.141351	-0.0282381	-0.0422544	0.0319281	-0.0049527	-0.0815429	0.0140507	-0.0355917	0.00164426	-0.148038	-0.00941486	-0.0620282	-0.0881154	0.0166358	-0.0808252
4.88182	0.0672166	0.050662	0.0480747	0.0191193	-0.0728822	0.14526	-0.0364564	0.0744501	0.0234124	0.0117417	0.110524	0.0522215	-0.008271	-0.0257845	0.0178447	0.110212	-0.00579647	-0.0222859	-0.101178	0.0597816	-0.0156583	-0.111076	0.0091896	-0.0197122	0.0385155	0.0626987	0.141575	0.078399	0.00509662	-0.0590028	-0.0379537	-0.0701877	-0.00903829	0.0229176	0.0263396	-0.0156244	0.0561109	0.0710736	0.0351706	0.0603511	0.0811044	0.0344721	0.0636872	0.0612126	0.00496161	0.0353177	0.0199045	0.0291462	0.00237577
4.88819	-0.122902	-0.0730022	0.0301743	-0.116843	-0.0444149	-0.0884839	-0.0674619	0.00543561	-0.0614091	0.00791651	-0.125597	-0.114275	0.0229759	0.0179363	-0.0223334	0.0238589	-0.0116776	0.0220237	-0.0332415	-0.112202	-0.0397637	0.0198346	0.00955307	0.00939802	-0.074438	-0.112617	-0.057777	0.0177563	-0.00477003	-0.0123869	0.00329228	-0.0402289	0.14835	-0.0228994	-0.0474837	-0.187171	-0.0970336	0.0209837	-0.0694741	-0.0324975	-0.025536	-0.0478975	-0.130253	-0.0911868	-0.13022	-0.145375	-0.103409	-0.154517	-0.121892
4.89456	0.0908111	-0.0436166	-0.0251809	-0.1304	-0.0584377	-0.0388306	-0.0276137	0.0220615	-0.0511253	0.161822	0.0191568	0.0866014	-0.0663639	-0.0163429	-0.100297	-0.0761165	-0.0487249	-0.037859	0.0223172	-0.0410896	-0.126731	-0.0761332	0.0672758	-0.0291579	-0.0144322	0.071258	-0.0254469	0.0867742	-0.00883202	0.00749987	0.0136477	-0.0344175	0.0778637	0.00254933	0.180755	-0.0532945	-0.0819364	0.0276184	0.0228061	0.09042	0.0404344	0.0306824	0.0828333	0.0586215	-0.038414	0.0779704	0.0922325	0.0501745	0.167721
4.90094	0.0282217	0.00219216	0.00936305	-0.0719894	-0.00514334	0.0200692	-0.0630406	-0.0860184	-0.125005	0.0535741	-0.0325969	-0.0685448	-0.0844528	-0.0116804	-0.0152938	0.0386113	-0.0420592	-0.0234661	0.0326175	0.00231455	-0.04434	-0.0647054	0.0978839	-0.0034722	0.0036756	0.00537884	0.0382473	-0.0219247	0.0290568	0.0276365	0.0192611	-0.0136872	0.115509	0.0256229	-0.0814386	-0.0450674	-0.0644312	0.0586945	-0.0384861	-0.0171357	-0.0405125	-0.0170595	-0.0513349	0.0780001	-0.116997	-0.0353247	-0.0649877	-0.0193086	-0.106684
4.90731	0.0361881	-0.00577571	0.0929581	-0.0105633	0.0771245	-0.0652085	-0.0217277	-0.0615846	0.156806	0.13306	0.0557896	0.00415234	0.0250187	-0.0133758	-0.0359101	0.100611	0.0983495	0.0603831	-0.077691	-0.165672	-0.0668807	-0.00675794	-0.0278761	0.118886	0.0572918	-0.0198917	-0.00290676	0.0938756	0.0343633	0.00241731	-0.154323	-0.0555628	-0.00358302	0.0642815	-0.00703623	0.0009288	-0.0477546	0.0146239	0.0760086	0.0418312	-0.0528608	0.0696377	-0.026227	0.0705233	0.0254518	-0.0459356	0.00416125	-0.0132213	0.0119196
4.91368	0.123353	-0.0343781	0.0285297	0.0206931	0.0225179	0.0443896	-0.0895941	-0.0546145	0.00652372	0.025264	-0.0567114	-0.0393827	0.00194266	-0.0198879	0.087831	-0.0223479	0.0097383	0.0164355	0.0634004	-0.060428	-0.100156	-0.0632511	-0.0694918	0.067805	-0.0118015	-0.0577451	-0.0126081	0.00391964	-0.0416362	0.0132125	0.00853662	0.00567425	-0.0112748	-0.128445	0.073582	-0.108995	0.0179103	-0.00377443	-0.0471767	-0.0508054	-0.0163751	-0.111869	-0.0354418	-0.0632137	-0.038638	-0.0737581	-0.0607005	0.0137242	-0.0276645
4.92005	0.095092	-0.0582494	0.0632156	-0.100402	-0.0771626	0.00770311	-0.0453508	-0.0444665	-0.0539682	0.00716369	-0.0388151	-0.0578848	0.102874	-0.107613	-0.0618214	-0.0106585	-0.0172416	-0.0491786	0.0696567	0.0569898	-0.00578292	0.033126	-0.000567491	-0.0259472	-0.0033478	-0.0163509	-0.00105512	0.0273277	0.0628555	-0.042745	0.065601	-0.0795867	0.00359099	0.0670343	-0.00979235	-0.0705243	-0.01297	0.0279771	-0.0615776	-0.0115756	0.00199318	-0.0537806	-0.0256983	0.0312494	0.0358518	0.00960485	0.0146431	-0.0100086	-0.00290712
4.92642	0.0691326	0.0560645	0.0872404	-0.110983	-0.0484713	-0.0547397	-0.0291033	-0.0147912	-0.00595834	0.0342693	-0.109335	0.0504315	0.000942467	-0.0989545	0.0272431	-0.0871838	-0.00308331	-0.0108192	0.0238056	-0.0348514	-0.0137403	-0.0279603	-0.00892187	-0.00174166	-0.00344224	-0.0121447	0.11088	-0.0173845	-0.0458368	-0.0547474	-0.0365546	0.057322	-0.0319552	-0.0273389	-0.0801816	0.0107853	0.00366833	-0.0934759	0.0089788	0.059595	0.028035	0.0628052	-0.0312825	0.0482171	0.0223089	0.0340872	-0.0216548	-0.0447638	0.0603681
4.9328	0.0213971	0.0216121	0.0240405	-0.049706	-0.00872537	-0.13301	-0.073357	0.0072998	0.0133568	0.0809727	-0.015169	0.0445155	0.0361383	-0.12906	0.0283419	-0.0294131	-0.0248024	0.0219445	-0.0496283	-0.0404869	-0.0407559	-0.0119591	-0.0293663	0.0464737	-0.0299838	0.0582856	0.114812	0.048092	0.056472	-0.0602136	-0.0747922	-0.0763969	-0.0155292	0.0767294	0.0067157	0.122189	0.0291465	-0.0451194	0.0782258	-0.0874396	-0.0126749	-0.0335616	-0.0163401	-0.0197782	-0.0385846	-0.00437809	0.018551	0.0235992	-0.0639152
4.93917	0.0494166	0.0800396	-0.0495273	-0.0104486	-0.0163638	0.0604264	0.0196071	0.0469821	0.0330974	0.0316263	-0.0434289	-0.0625599	-0.0316401	0.0444149	-0.0268677	-0.030759	-0.0412052	0.0932223	0.0129457	0.0752532	-0.0541092	-0.0623636	-0.0228737	-0.0230025	-0.0276091	-0.0827263	0.00161668	0.0941506	0.00341052	0.00629258	0.0366762	0.0218878	0.0399014	0.0124062	0.0183894	-0.0252533	-0.012334	-0.0460879	0.0192672	0.0148005	-0.0427699	-0.0472186	0.0629475	-0.00604249	-0.0175382	-0.0377141	-0.0696839	0.00425873	-0.0983702
4.94554	0.0326793	-0.0179072	-0.0522207	0.0130991	-0.0395613	-0.0515629	-0.070429	0.0991578	0.0237963	0.0872069	-0.0165157	-0.0450217	-0.115346	-0.00364382	0.0514709	0.136463	-0.0432298	-0.0533905	0.032841	-0.0995924	-0.013436	-0.0150075	0.0656617	-0.0279255	0.0391431	-0.0304494	0.00614589	-0.0962252	-0.0117061	0.0644886	0.0242136	0.037674	0.0207354	-0.0323447	0.0342769	-0.0379702	-0.0776917	0.0686466	-0.0669472	0.0201485	0.0191472	-0.0387674	0.0323597	-0.0635592	-0.0166513	0.0282302	-0.0532639	-0.0790846	-0.101401
4.95191	0.181436	0.0753725	0.148361	0.119757	0.0845972	0.0258757	0.0668242	0.0344886	0.0344685	-0.0599818	-0.00662927	0.0174877	0.0343998	-0.0578316	0.0191911	0.0762036	-0.0291959	-0.00361712	0.0438117	0.0104757	-0.0594083	0.0689147	-0.046981	0.0830787	0.0895073	0.0363533	0.0867309	-0.0105632	-0.0283158	-0.0148049	0.112683	-0.047881	0.0388237	0.0592621	0.0438279	0.0723567	0.0230651	0.109878	0.140975	0.0643759	0.0064171	0.0899263	0.107149	0.0118057	0.0522588	-0.00439403	-0.131337	0.105524	0.0579573
4.95828	0.0180812	0.00581245	0.010601	0.0356347	0.0155285	0.0640229	-0.167791	-0.0568909	-0.062337	-0.0170202	0.0984064	-0.0997626	-0.0233014	0.0441209	-0.0351821	-0.0157556	-0.0183023	-0.0248047	-0.0101479	-0.0476305	-0.0478622	-0.0477478	0.0297484	-0.0153578	-0.0871018	0.000157841	-0.0120166	-0.0437553	-0.0547913	-0.00349591	0.0346978	-0.0602006	-0.0246474	-0.0391458	-0.0779314	-0.153664	0.00631711	-0.0237206	0.00828883	0.0430299	0.00124069	-0.121268	-0.107643	0.0558091	-0.0433945	-0.0957475	-0.112362	-0.0607261	0.00959817
4.96465	0.128729	-0.050841	0.0690468	0.0221752	0.0203821	0.0111888	-0.0704253	0.106548	0.0169631	-0.0615933	0.0512665	-0.0208149	0.0416847	-0.0301703	0.0193449	0.0229316	-0.0739007	-0.0762033	0.00413555	-0.0465948	-0.0554582	0.0285427	0.0375011	0.018082	0.0219387	-0.0305406	-0.0760737	-0.00191297	-0.0180628	-0.194081	0.00490166	-0.0283787	0.0114414	0.0731672	0.0370043	-0.0152219	-0.0866743	0.0563932	0.0180744	-0.0444707	-0.0061932	0.0285874	-0.109401	0.100676	0.0921712	-0.0105945	-0.0941873	0.114821	0.0325004
4.97102	0.0390366	0.0231226	-0.0178469	0.0566882	-0.0458117	-0.0128188	0.0432032	-0.0544735	-0.00835805	0.00332432	0.0510323	-0.00162922	-0.0638422	-0.0349081	0.0158756	0.012361	0.0771812	-0.0678437	0.0327856	0.0350712	-0.0132775	0.056869	-0.0310867	0.0382422	0.0615354	-0.104654	-0.00793309	0.0274003	-0.00510111	0.0167146	-0.0444638	-0.0636054	0.0538128	0.0552341	-0.0353198	-0.110351	-0.024618	-0.0756275	0.0963923	0.04291	-0.021061	0.0578019	0.0137268	-0.0135022	-0.0451684	-0.0443377	-0.0238895	0.0157895	-0.052045
4.97739	-0.0437036	0.0177599	0.0425367	-0.00177946	-0.0934958	0.0193121	-0.0807687	-0.056133	-0.150001	-0.0278771	-0.0606138	-0.0274178	0.0355297	-0.0216448	0.0288371	0.0673976	-0.0459429	-0.0564071	-0.0838642	-0.0358507	-0.054171	-0.0639084	0.0505388	0.040291	0.00100392	-0.00887992	-0.0965078	-0.0122757	0.00401874	0.0571815	0.0412079	0.0484913	0.041687	0.0418422	0.0254453	-0.130466	-0.00311555	-0.0698119	0.00575578	-0.0900491	-0.0779216	-0.095304	-0.0166111	-0.065953	0.00724868	0.0346467	-0.0865165	-0.0140652	-0.0227835
4.98376	0.195407	0.0098082	0.12789	0.00124784	-0.0154326	0.119195	0.0948168	0.0116451	0.144273	0.0169524	0.0154359	0.0201727	0.00331629	0.0288204	0.0113676	0.020323	0.0990658	0.0276119	0.0672137	0.0636064	0.0765637	-0.0142696	-0.0838865	0.0982911	-0.0694451	-0.0398677	0.148879	0.0542772	0.0195506	0.0695148	0.0476066	0.0142357	0.00798288	-0.00856916	0.10839	0.0289174	0.0923436	0.171738	0.0643923	0.0876078	0.0508272	0.000654627	0.0229494	0.109419	-0.00521448	-0.0351167	0.0509299	0.00696554	-0.0326349
4.99013	-0.104958	-0.00482464	0.0197687	-0.0480462	-0.114432	-0.0099547	-0.108794	0.0144773	0.0150984	-0.023352	-0.100265	-0.133187	0.102444	0.0458916	-0.0339221	0.0290035	0.118071	0.0575287	-0.0552419	0.0397257	-0.044741	0.0637744	-0.0855275	0.107639	-0.0320553	-0.121668	-0.0544051	0.0870829	0.00932437	-0.0261105	0.000335491	-0.0244007	-0.0781691	-0.0874657	-0.0572956	-0.0561275	-0.0475902	-0.131378	-0.0586183	-0.0150657	-0.121209	-0.0616241	-0.105046	-0.150521	-0.00408133	-0.0895789	-0.148731	-0.120233	-0.0578585
4.9965	0.102254	0.0358533	-0.0100968	0.0730603	-0.0169458	0.131639	0.133204	-0.0335688	0.0352777	0.0333883	0.01418	0.0925175	0.0148923	-0.0610072	0.0540509	0.0291409	-0.0507767	0.0644517	-0.0118892	0.0453431	-0.0236332	-0.00288119	-0.0398759	0.0585276	0.0825311	0.0139114	0.104779	0.0666612	-0.0384298	0.00903096	0.108422	-0.0450939	0.0968043	-0.029592	0.133742	-0.0522658	0.0505942	0.106483	0.082197	-0.000561341	0.1204	0.0272314	-0.0185514	0.0606698	0.0681852	-0.01431	-0.0171221	0.0466583	0.0189882
5.00287	0.062373	-0.0124009	0.0557208	-0.0616318	0.0469288	-0.0839284	-0.00252729	-0.0690441	-0.00496668	0.00790229	-0.0352142	0.0382601	0.0343238	0.0212589	-0.0147238	0.0559895	0.0119145	0.0219785	0.0409512	-0.0536992	-0.0442163	-0.00263316	-0.0260224	-0.0536385	-0.0451776	-0.0848205	-0.104937	0.0384143	-0.0371037	0.0210968	0.00522354	-0.00423872	-0.0410734	-0.114338	-0.0037613	-0.0827122	0.0358755	0.133375	0.0918476	-0.0867896	0.0973062	0.0243278	-0.0272298	-0.0493548	0.0398386	0.114925	-0.00880431	0.0378665	-0.0191327
5.00924	0.0342884	0.056504	0.0961055	-0.0136937	0.0654473	0.143359	0.0328538	0.0903182	-0.0403523	0.0381616	-0.0107513	0.0734006	0.0670965	-0.0161242	0.0447463	-0.0356408	-0.0256287	0.0319143	-0.0491259	0.0816428	0.0334351	-0.0097669	0.093148	0.0568427	0.026898	-0.0617955	-0.00450407	-0.0194159	-0.0246121	-0.0216545	0.0935003	0.016583	-0.0885657	0.0649496	0.0659945	0.0765703	0.0691904	0.0069369	0.0972049	0.0656807	0.0177621	0.0326461	0.0813617	0.00443604	0.0523018	0.07153	-0.0449052	0.0270833	0.0290727
5.01561	0.165569	-0.00804523	0.0573181	0.00125357	-0.0461027	-0.0835375	0.0623916	0.0713468	0.0134621	0.0726978	0.0981868	0.0101323	-0.0611105	-0.116443	-0.0366075	0.0216332	-0.0255877	-0.0605624	-0.0122235	0.0331875	-0.005924	0.0416254	0.025403	0.00483886	-0.0254904	0.0490921	0.0562068	0.0694062	-0.0306092	-0.0712094	0.00985408	-0.0720705	0.0374996	0.0660089	-0.0771804	-0.0685177	-0.0430881	0.0236256	0.0447047	0.00999177	0.072878	-0.0395792	0.0816638	-0.00700503	0.0592386	0.0647381	-0.094351	-0.0501429	0.0205308
5.02198	0.0369764	0.0350862	-0.001175	-0.00801749	-0.164767	0.0758951	-0.0482864	0.0899114	-0.0116397	0.0365807	-0.00428427	-0.007819	0.00765676	0.00450212	-0.00272634	-0.0370581	-0.0372526	0.0704246	-0.00156121	-0.0612577	-0.0755831	0.030546	0.0431685	0.0232346	-0.107881	0.0241932	-0.0336594	0.0765751	0.012337	-0.0350648	-0.0732644	0.0237336	0.0471882	0.0405466	-0.0405869	0.0259599	0.0116147	0.0834945	0.0762662	0.00619287	0.0652555	0.00620385	-0.035434	0.0565903	0.0338317	0.00525018	-0.00657716	-0.00115013	0.067893
5.02835	0.0642077	-0.0817372	-0.0087265	0.0237032	0.00724987	0.0988082	-0.0335366	0.0426341	0.0493872	0.104103	-0.050259	-0.0122204	0.073784	-0.0240753	0.0352878	-0.022731	-0.0615333	0.0289882	0.0892713	0.0675252	0.0421598	0.0529941	0.0443746	0.055326	-0.017617	-0.0227893	0.0383045	0.00526097	0.0458323	0.0256725	0.151243	-0.0372342	0.0101029	-0.0243634	0.0733814	0.0098325	-0.0449746	-0.0251971	0.0516598	-0.0672737	0.0360904	0.0143876	-0.0312225	0.03801	-0.0603043	-0.102284	-0.0265369	0.062448	-0.0374515
5.03472	0.055839	-0.0315491	-0.00849952	0.0327851	-0.00613273	0.0234272	-0.0350277	-0.0274922	-0.0291361	0.0514357	-0.0319997	-0.0935793	0.0222532	-0.0405381	-0.0784996	-0.0187051	0.0754459	-0.0577306	-0.0493494	0.0305106	0.0539833	0.021529	0.0446587	-0.00754233	0.0292455	-0.0927833	0.00229682	0.0201251	0.0700139	0.0722321	0.104693	-0.0585822	0.00215408	0.0325653	-0.0288974	0.0184095	-0.0848974	-0.0617901	0.0448979	-0.0113543	-0.142216	0.0776839	0.0830521	-0.0153863	0.00756906	-0.174836	-0.0180852	-0.00571504	-0.0974476
5.04109	-0.0377161	-0.00560788	-0.00127904	-0.0990746	-0.0387553	-0.0290407	-0.0571861	-0.137992	-0.075025	-0.0999017	-0.113208	-0.085806	0.129709	0.0503389	0.038108	-0.0822425	-0.0330108	-0.000955043	-0.140239	-0.0273139	0.00275626	0.00587611	-0.0304836	0.0543231	-0.00143166	-0.0775009	-0.0446408	-0.0278535	0.017754	0.0452987	0.0747034	-0.0612284	-0.00781633	0.000410423	-0.00563594	0.0685688	-0.118553	-0.0690527	-0.134112	0.00498029	-0.0175205	-0.0988215	0.0258249	0.00704314	-0.0955239	0.0231009	-0.0220749	-0.0642745	-0.0548277
5.04745	0.0275451	-0.0305341	0.0660319	0.0101692	-0.0558187	0.027567	0.00630557	-0.00540113	0.117471	-0.0121634	-0.0719904	-0.0560259	0.126243	-0.0263348	-0.0170942	0.0135392	0.0128652	0.0459639	-0.0390804	0.0133404	0.0771502	0.0317917	0.0607482	0.112926	0.0968749	-0.0802605	0.0435909	0.0870492	-0.063413	0.107694	0.0160895	0.0259697	-0.0480888	-0.0592303	0.0185485	-0.115119	0.0184583	0.0495491	0.0176235	-0.0133368	-0.0707896	0.135703	0.00679867	0.173844	0.217165	-0.00814936	0.12695	-0.0454078	-0.0786032
5.05382	0.0574969	-0.125148	-0.0111834	-0.146772	0.0502781	-0.0120904	-0.0807612	-0.0118234	-0.0507962	-0.0663137	-0.0968163	-0.10747	-0.0471114	0.0427434	-0.0154666	-0.0103957	-0.100922	-0.0165092	-0.0369458	0.0846771	-0.00616652	0.0112269	0.0128795	0.0536933	0.0174863	-0.0315466	0.0901342	0.00911117	0.0464124	-0.0122496	-0.0914519	-0.19029	0.050467	-0.0367639	0.0233542	-0.0230737	-0.0252873	0.0525916	0.0473543	-0.00765677	-0.0837018	0.0803881	-0.0466102	0.0137137	0.0304753	-0.0648089	-0.0591834	-0.0368207	-0.0972195
5.06019	0.120714	0.0207169	0.0678184	0.119407	0.0122199	0.0367849	-0.0202546	0.0128897	0.127705	0.028908	-0.00584169	-0.0162087	-0.0444445	-0.0185307	-0.0649756	0.0290154	-0.0888158	-0.100453	-0.0313912	-0.000417086	0.0112384	-0.012406	0.0430002	0.00797002	0.0225327	0.0533027	-0.0385143	0.00652973	-0.0479645	0.0473367	-0.0591452	-0.0703285	-0.0161244	-0.052133	0.0533533	0.023401	-0.0274096	0.166561	0.0615557	0.115939	-0.0219445	0.0598289	-0.00226515	-0.0228791	0.105638	0.0911061	0.145359	0.0522374	0.0692124
5.06656	0.014026	-0.0915829	0.0408637	0.00577445	0.0130841	-0.0195596	0.075663	0.0196496	-0.041006	0.0377099	0.0215164	0.0170122	0.0132792	-0.0690438	0.0503794	0.0674094	-0.0906616	-0.0136736	-0.113833	0.0341294	-0.0152129	0.0126418	-0.0380935	0.0168314	0.0567115	0.108744	-0.00436983	-0.0757697	-0.0451185	-0.0342341	0.114486	0.04288	-0.0422179	0.0998097	-0.00523176	0.0351883	-0.006779	-0.0121844	0.0365629	0.0120618	-0.035336	-0.0127999	-0.0579531	0.0469341	-0.00841073	0.0535916	-0.0413766	-0.011462	0.00415652
5.07292	0.143809	0.052668	0.141065	0.0329227	-0.0221486	0.021526	0.041746	0.0195886	0.0886578	0.0376041	-0.0419388	0.0228529	-0.065451	-0.12559	-0.0222059	-0.0784795	0.012176	0.0105079	0.0222064	0.0623619	-0.0150497	-0.145062	-0.00471776	0.0818098	-0.044145	-0.0466043	-0.00355544	-0.00643799	-0.0731411	-0.00596329	0.00867811	0.025347	-0.0154728	0.0148888	0.0306393	0.00619637	-0.0625612	0.0238587	0.0886369	0.0792122	0.0178132	-0.006844	-0.0447011	-0.0776895	0.00342208	-0.0136629	0.00496071	-0.0410476	0.0222572
5.07929	0.0265801	-0.0632522	-0.0865944	-0.064447	-0.0778522	-0.115199	-0.0423995	-0.0176872	-0.104602	-0.0359485	-0.0483151	-0.0524491	0.0492626	-0.0770427	0.0539498	0.00186826	0.0126719	-0.0647743	-0.00821084	-0.0463495	0.0167753	0.0711069	0.000240212	-0.0137525	-0.0491714	0.0163728	0.000185078	0.0244477	0.0498666	-0.0444591	-0.00280168	-0.0115054	0.0188829	0.0365797	0.046167	-0.0559778	0.0161716	-0.0848567	-0.0959235	-0.0014327	-0.127359	0.0991877	-0.0258493	-0.0679922	-0.00703138	-0.0731508	-0.11308	-0.113978	-0.1611
5.08566	0.0106147	0.0896778	0.0859174	0.0297291	0.0126185	-0.00797534	-0.0763316	-0.140127	-0.00475177	-0.006735	-0.0490938	-0.063868	-0.0126383	0.041106	0.0227351	0.0213162	-0.0779632	-0.0380589	-0.0112152	-0.0633109	-0.0320313	-0.100504	-0.035805	0.0689761	0.060591	-0.0376823	0.0542409	-0.00599427	0.0549245	0.0112519	0.0104934	-0.0428998	-0.0529737	0.0857565	-0.0209601	0.0329287	-0.00630737	0.0154725	-0.0191603	0.0630712	0.00832157	0.0660522	0.053144	-0.0482281	0.103298	-0.0459436	0.0303343	-0.0367196	-0.0216028
5.09203	0.0693256	-0.0543575	0.0307323	0.0343131	-0.0312157	-0.0478139	-0.0645151	0.0596803	-0.0223623	-0.0313706	-0.0288525	0.00531788	0.0767059	-0.135678	0.0389256	-0.00908542	-0.0556111	0.0475401	0.0145449	-0.0316292	0.0789002	-0.0466419	-0.0458987	0.0152261	0.102205	0.00877274	-0.0667095	0.0166174	-0.0422992	-0.10659	-0.0219205	-0.0340444	0.0615925	-0.0107284	0.0358205	0.0551035	0.019018	0.033554	0.0811206	0.0508768	0.0482102	0.162691	-0.0391924	0.00222355	0.0694681	-0.0164674	0.125638	0.00297318	0.0537707
5.09839	-0.036493	0.0175442	-0.0581087	0.00735975	-0.138776	-0.00862558	-0.110279	0.0517476	-0.0289716	0.0223727	-0.13236	-0.0937137	0.0700633	0.0258019	0.0205301	3.75863e-05	-0.0801672	0.0447611	-0.0742933	-0.0140834	0.0697967	-0.0336693	0.0286755	-0.00435899	0.0550178	-0.0874244	0.0417335	-0.00990686	-0.0160728	0.0144198	0.0342943	-0.0361223	0.000907308	-0.00529747	-0.060529	-0.0451433	-0.0540121	-0.020505	-0.0348184	-0.0516906	-0.0415557	0.0720017	-0.0651833	-0.0333325	0.0105087	-0.0704339	-0.0951727	0.0586604	-0.190361
5.10476	0.0518	0.0708409	-0.0109659	-0.103504	-0.0588945	-0.0600276	0.0963101	-0.0247318	-0.0592746	0.0439217	-0.122359	0.0224398	-0.00894442	0.0655438	-0.0241749	0.103632	-0.0119941	-0.0934204	-0.0536168	-0.00447165	-0.0417831	-0.10713	0.0624067	0.068817	0.0153949	0.0185627	-0.0640949	0.0130575	-0.0533534	0.0622676	0.158946	-0.0232641	0.0413737	-0.0146682	-0.0176407	-0.0531953	-0.0580209	0.000218417	0.0561155	-0.0705518	-0.0221042	0.0839736	0.0101195	-0.0942467	0.00342208	-0.00532888	-0.122394	-0.131389	-0.0637615
5.11112	-0.00295321	0.0194302	0.162301	-0.00472077	0.0915954	0.121462	-0.015819	0.0580208	0.0825835	0.0787366	0.0731121	0.0469235	-0.0551189	0.022199	-0.0195395	-0.103079	-0.138768	0.0659826	0.130969	0.000543003	-0.0157772	-0.0591854	0.0601451	0.012743	0.162028	0.0535141	0.111949	0.0580835	-0.046334	0.0724362	-0.0408034	0.0698071	0.0969734	0.0107737	0.0848387	0.0330319	0.144984	0.0625199	0.11091	0.139023	0.0521613	0.109669	0.0714305	0.101811	0.112821	-0.0186408	0.121257	0.0400996	0.00121006
5.11749	-0.024648	-0.0155096	-0.0445368	-0.0422954	-0.0290392	-0.0811958	0.0225208	-0.00664302	-0.0978871	-0.0214394	-0.0215687	0.00291146	0.0322542	-0.0579786	0.0436738	0.0881201	-0.0485323	0.00209928	0.0182492	0.0343746	0.0141788	0.00972147	0.011602	0.0308271	0.0814786	-0.0542689	-0.0323364	0.0663474	-0.0473843	0.105012	0.0055282	-0.0401621	0.0943107	-0.0227106	-0.0559971	-0.024427	0.01893	-0.00297338	-0.0243367	-0.0459184	-0.136487	-0.00218089	-0.0561194	0.00478959	-0.0398779	-0.0809014	-0.131418	0.0517636	-0.0869663
5.12386	0.0736227	-0.060591	0.0676387	-0.0287041	-0.0333691	0.0353281	-0.0468164	-0.0468147	0.0389981	-0.0151076	-0.075319	-0.0211608	-0.0122691	-0.0605423	-0.0120574	0.070981	-0.0271574	0.0772872	-0.00288149	0.0441559	0.0329105	-0.0378532	0.0210212	0.0284327	0.0603077	0.0642276	-0.0322221	0.0777089	0.0318208	0.0190729	0.0482503	-0.0699678	0.00553518	0.00611832	0.0800933	-0.0176058	0.00978295	0.0712229	-0.00414625	-0.023157	0.0489915	0.0709178	0.0183003	0.0941616	0.0698419	-0.00190905	0.101525	-0.0553125	-0.0140135
[truncated: 414 more rows]
[truncated: 36 more columns]
