# Supplementary material for: A General Small-Angle X-ray Scattering-Based Screening Protocol for Studying Physical Stability of Protein Formulations
Source: Pharmaceutics. 2021 Dec 28;14(1):69. doi: 10.3390/pharmaceutics14010069 (PMC8778066; doi:10.3390/pharmaceutics14010069)
Supplement: Supplementary file 1 [file pharmaceutics-14-00069-s001.zip › Supplementary Table 1.xlsx]

## Sheet: Tabelle1
H2O	empty	empty	empty	empty	empty	empty	empty	empty	empty	empty	empty
Citrate	Malonate	MES	BIS-TRIS	Phosphate	Imidazole	BIS-Tris	MOPS.	TAPSO	Tricine	Bicine	SPG
pH 5.5	pH 5.5	pH 6.0	pH 6.5	7	pH 6.2	Propane	pH 8.0	pH 7.0	pH 7.5	pH 8.0	pH 5.5
						pH7.0
Citrate	Malonate	MES	BIS-TRIS	Phosphate	Imidazole	BIS-Tris	HEPES	TAPSO	Tricine	Bicine	SPG
pH 6.0	pH 6.0	pH 6.5	pH 7.0	7.5	pH 6.5	Propane	pH 7.0	pH 7.5	pH 8.0	pH 8.5	pH 6.0
						pH7.5
Citrate	Malonate	MES	ADA;	Phosphate	Imidazole	BIS-Tris	HEPES	TAPSO	Tricine	TAPS	SPG
pH 6.5	pH 6.5	pH 6.7	pH 6.0	8	pH 7.0	Propane	pH 7.5	pH 8.0	pH 8.5	pH 7.7	pH 6.5
						pH 8.0
Citrate	Malonate	Maleate	ADA;	PIPES	Imidazole	BIS-Tris	HEPES	TRIS	Glycylglycine	TAPS	SPG
pH 7.0	pH 7.0	pH 6.0	pH 6.5	pH 6.1	pH 7.5	Propane	pH 8.0	pH 7.1	pH7.5	pH 8.0	pH 7.0
						pH8.5
Succinate	Malonate	Maleate	ADA;	PIPES	Imidazole	MOPS.	DIPSO	TRIS	Glycylglycine	TAPS	SPG
pH 5.5	pH 7.5	pH 6.5	pH 7.0	pH 6.5	pH 7.8	pH 6.5	pH 7.0	pH 7.5	pH 8.0	pH 8.5	pH 7.5
Succinate	Malonate	Maleate	Phosphate,	PIPES	BIS-Tris	MOPS.	DIPSO	TRIS	Glycylglycine	AMPD	SPG
pH 6.0	pH 8.0	pH 7.0	pH 6.0	pH 7.0	Propane	pH 7.0	pH 7.5	pH 8.0	pH8.5	pH 8.0	pH 8.0
					pH 6.3
Succinate	MES	BIS-TRIS	Phosphate,	PIPES	BIS-Tris	MOPS.	DIPSO	TRIS	Bicine	AMPD	SPG
pH 6.5	pH 5.5	pH 6.0	pH 6.5	pH 7.5	Propane	pH 7.5	pH 8.0	pH 8.5	pH 7.6	pH 8.5	pH 8.5
					pH 6.5
Description:
JBScreen Buffers contain common buffer stocks (0.5 M concentration) in the neutral pH range (5.5 - 8.5) in useful 0.5 pH unit increments.
SPG buffer (column 12) is produced by mixing Succinic acid:Sodium dihydrogen phosphate:Glycine in the molar ratios 2:7:7. This 'Super Buffer' screens the pH range from 4.0 to 10.0 without changing the chemical composition of the buffer solution.
